# Supplementary material for: Gain-of-function genetic screening identifies the antiviral function of TMEM120A via STING activation
Source: Nat Commun. 2022 Jan 10;13:105. doi: 10.1038/s41467-021-27670-1 (PMC8748537; doi:10.1038/s41467-021-27670-1)
Supplement: Supplementary file 4 — Supplementary Data 1 [file 41467_2021_27670_MOESM4_ESM.xlsx]

## Sheet: Raw results
gene_symbol	Mock	Exp1	Exp2
A1BG	271	271.895	228.745
A1CF	212	1.47769	60.3631
A2M	91	0	206.505
A2ML1	1460	851.15	1448.72
A4GALT	339	226.087	85.7792
AAAS	190	203.921	101.664
AACS	85	0	257.338
AADAC	86	2.95538	0
AADACL2	102	106.394	181.089
AADAT	148	248.252	142.965
AAGAB	71	237.908	0
AAK1	59	0	66.7171
AAMP	188	564.478	209.682
AARS	2042	91.6168	441.604
AARSD1	90	82.7507	0
AASDHPPT	58	85.7061	0
AASS	570	1.47769	117.549
AATF	8	217.221	111.195
AATK	0	0	0
ABAT	703	673.827	638.578
ABCA10	533	0	241.453
ABCA12	125	0	0
ABCA2	85	0	0
ABCA4	196	0	152.496
ABCA5	163	0	149.319
ABCA6	2134	307.36	1197.73
ABCA7	293	1.47769	187.443
ABCA8	417	0	832.376
ABCB1	628	0	0
ABCB7	229	279.284	76.2482
ABCB9	207	285.194	0
ABCC10	767	174.368	108.018
ABCC12	52	0	0
ABCC4	86	125.604	206.505
ABCC5	358	443.307	829.199
ABCC6	86	463.995	142.965
ABCC8	1550	1.47769	505.144
ABCD1	869	53.1969	168.381
ABCD3	183	100.483	0
ABCD4	549	177.323	880.031
ABCE1	284	305.882	0
ABCF1	122	1.47769	333.586
ABCF3	132	137.425	0
ABCG1	1205	1.47769	749.774
ABCG2	201	289.627	0
ABCG5	258	0	47.6551
ABHD1	408	441.83	451.135
ABHD10	245	0	225.567
ABHD11	426	475.816	295.462
ABHD12	257	209.832	679.879
ABHD12B	22	0	0
ABHD13	35	0	0
ABHD14A	667	435.919	810.137
ABHD14B	1186	1060.98	835.553
ABHD16B	162	0	489.259
ABHD4	151	116.738	0
ABHD5	437	678.26	0
ABHD6	149	378.289	244.63
ABHD7	393	0	0
ABHD9	190	217.221	0
ABI1	165	0	0
ABI2	31	1.47769	317.701
ABI3BP	116	192.1	127.08
ABL2	7	36.9423	0
ABLIM1	382	344.302	670.348
ABLIM3	54	0	34.9471
ABO	418	1007.79	260.515
ABP1	278	434.441	533.737
ABR	510	274.851	120.726
ABRA	48	0	0
ABT1	206	96.0499	311.347
ABTB1	682	1892.92	654.463
ACAA1	620	675.305	473.374
ACAA2	81	0	0
ACACB	0	0	0
ACAD10	410	537.879	15.885
ACAD11	489	410.798	311.347
ACAD8	29	29.5538	0
ACAD9	160	342.824	0
ACADL	86	187.667	73.0712
ACADM	51	81.273	174.735
ACADS	1010	1492.47	495.613
ACADVL	247	682.693	209.682
ACAN	26	0	120.726
ACAP1	51	187.667	0
ACAT1	320	487.638	3.17701
ACAT2	79	166.979	285.931
ACBD3	208	171.412	0
ACBD4	730	1864.85	1566.26
ACBD5	98	0	104.841
ACBD6	502	719.635	428.896
ACBD7	268	60.5853	403.48
ACCN1	553	857.061	889.562
ACCN4	308	45.8084	0
ACCS	214	0	260.515
ACD	384	180.278	533.737
ACE	319	276.328	282.754
ACER2	193	709.292	575.038
ACHE	252	441.83	362.179
ACLY	31	0	0
ACMSD	16	0	0
ACN9	172	70.9292	0
ACO1	49	107.871	231.922
ACO2	433	94.5722	247.807
ACOT11	194	44.3307	152.496
ACOT13	982	961.977	1223.15
ACOT7	84	310.315	314.524
ACOT8	185	208.354	403.48
ACOT9	341	431.486	225.567
ACOX2	42	341.347	152.496
ACOX3	130	94.5722	0
ACP1	1111	987.098	676.702
ACP2	3221	1508.72	2541.61
ACP5	506	579.255	0
ACP6	388	357.601	816.491
ACPL2	20	1.47769	95.3102
ACPP	1080	1118.61	641.755
ACPT	931	690.082	1165.96
ACR	304	0	0
ACRBP	23	0	168.381
ACRC	10	0	85.7792
ACRV1	2001	3886.33	2659.15
ACSBG1	358	209.832	168.381
ACSBG2	113	0	0
ACSF2	494	1174.76	752.951
ACSF3	11	0	0
ACSL3	46	434.441	0
ACSL4	209	359.079	279.577
ACSL5	389	789.087	505.144
ACSL6	1049	663.483	1416.95
ACSM3	237	1222.05	314.524
ACSM5	971	1486.56	1340.7
ACSS1	6	0	0
ACSS2	619	87.1838	524.206
ACSS3	77	0	149.319
ACTA1	391	599.943	746.597
ACTA2	37	66.4961	0
ACTB	681	1674.22	864.146
ACTC1	409	236.431	104.841
ACTG1	55	0	139.788
ACTG2	28	0	0
ACTL6A	0	62.063	0
ACTL6B	143	51.7192	165.204
ACTL7A	115	93.0945	0
ACTL7B	115	0	0
ACTL8	1174	1065.42	752.951
ACTL9	63	0	0
ACTN1	84	87.1838	146.142
ACTN2	96	579.255	3.17701
ACTN4	28	0	0
ACTR10	342	205.399	454.312
ACTR1A	69	0	0
ACTR1B	47	265.984	0
ACTR2	88	0	95.3102
ACTR3	398	809.775	489.259
ACTR3B	423	248.252	441.604
ACTR6	500	1219.1	152.496
ACTRT1	293	254.163	165.204
ACTRT2	908	2711.56	1251.74
ACVR1B	0	0	0
ACVR1C	57	0	0
ACVR2A	275	0	327.232
ACVR2B	516	628.019	425.719
ACVRL1	331	362.034	565.507
ACY1	346	288.15	689.411
ACY3	549	580.733	292.285
ACYP1	428	220.176	273.223
ACYP2	413	638.362	479.728
ADA	362	425.575	606.808
ADAD1	378	679.738	416.188
ADAD2	408	391.588	238.276
ADAL	342	583.688	343.117
ADAM11	180	1.47769	359.002
ADAM12	297	1012.22	673.525
ADAM15	254	772.832	1019.82
ADAM19	833	0	76.2482
ADAM2	330	372.378	187.443
ADAM22	163	224.609	0
ADAM29	744	0	0
ADAM32	23	0	0
ADAM33	305	554.134	174.735
ADAM5P	146	147.769	76.2482
ADAMTS12	333	285.194	279.577
ADAMTS13	524	0	263.692
ADAMTS14	570	0	123.903
ADAMTS15	35	0	0
ADAMTS16	354	161.068	123.903
ADAMTS17	213	0	146.142
ADAMTS18	61	471.383	0
ADAMTS19	0	0	0
ADAMTS2	0	0	0
ADAMTS3	17	0	0
ADAMTS4	532	632.452	937.217
ADAMTS5	1024	1842.68	1407.41
ADAMTSL1	695	716.68	641.755
ADAMTSL2	241	236.431	451.135
ADAMTSL4	63	0	254.161
ADAP2	833	561.523	200.151
ADAR	56	0	0
ADARB1	90	90.1391	0
ADARB2	387	202.444	0
ADAT1	442	706.336	816.491
ADAT2	168	752.145	225.567
ADAT3	142	88.6615	104.841
ADCK1	319	87.1838	0
ADCK2	344	787.609	546.445
ADCK4	326	267.462	187.443
ADCK5	426	184.711	187.443
ADCY5	1138	0	397.126
ADCY6	95	314.748	1324.81
ADCY8	293	1.47769	308.17
ADCY9	28	0	0
ADCYAP1	883	725.546	1165.96
ADD1	500	229.042	387.595
ADD2	79	227.564	0
ADFP	266	186.189	133.434
ADGRA1	0	0	0
ADGRB1	276	0	158.85
ADGRE3	791	1.47769	371.71
ADGRE4P	0	0	0
ADGRF1	134	1.47769	60.3631
ADGRF2	1125	0	743.42
ADGRF3	866	0	101.664
ADGRF4	154	0	0
ADGRF5	336	0	0
ADGRG4	462	0	165.204
ADH1B	8	453.651	0
ADH4	71	165.501	0
ADH5	99	122.648	117.549
ADH6	484	348.735	603.631
ADH7	162	99.0053	92.1332
ADHFE1	362	706.336	368.533
ADI1	602	422.62	546.445
ADIG	188	353.168	241.453
ADIPOQ	108	307.36	104.841
ADIPOR1	332	917.646	765.659
ADIPOR2	70	215.743	454.312
ADM	347	935.378	676.702
ADM2	1859	560.045	562.33
ADM5	0	0	0
ADNP	0	0	0
ADNP2	710	0	254.161
ADORA2A	264	132.992	196.974
ADORA3	1816	1533.84	2471.71
ADPGK	544	632.452	683.056
ADPRH	490	508.326	708.473
ADPRHL1	482	1090.54	359.002
ADPRHL2	171	625.063	514.675
ADRA2A	64	47.2861	50.8321
ADRB2	153	344.302	422.542
ADRB3	282	790.565	228.745
ADRBK1	76	78.3176	149.319
ADRBK2	253	286.672	142.965
ADRM1	450	783.176	555.976
ADSL	26	0	0
ADSS	488	379.767	543.268
ADSSL1	60	130.037	0
AEBP1	25	0	0
AEBP2	11	50.2415	0
AEN	510	753.622	1343.87
AES	505	698.948	362.179
AFAP1	372	385.677	489.259
AFAP1L1	871	1093.49	1064.3
AFAP1L2	152	159.591	133.434
AFDN	244	0	0
AFF4	155	331.003	425.719
AFM	81	0	0
AFP	217	218.698	435.25
AFTPH	67	0	162.027
AGAP1	425	421.142	470.197
AGAP2	7	0	270.046
AGAP3	1770	1.47769	1150.08
AGBL2	36	0	250.984
AGER	395	51.7192	447.958
AGFG1	227	279.284	1327.99
AGFG2	419	605.853	276.4
AGGF1	196	744.756	530.56
AGK	796	260.074	616.339
AGMAT	91	51.7192	69.8942
AGO4	689	0	200.151
AGPAT1	227	461.04	295.462
AGPAT2	949	1762.89	457.489
AGPAT4	199	0	0
AGPAT5	57	333.958	0
AGPAT6	389	514.236	117.549
AGPHD1	306	487.638	632.224
AGR2	0	0	0
AGR3	153	162.546	374.887
AGRP	102	0	101.664
AGT	340	385.677	88.9562
AGTPBP1	140	1.47769	196.974
AGTR1	1544	1199.89	2112.71
AGTR2	57	112.305	63.5401
AGTRAP	298	202.444	387.595
AGXT2	1438	1.47769	263.692
AGXT2L2	236	466.95	146.142
AHCTF1	107	0	0
AHCY	857	737.368	988.049
AHCYL1	96	87.1838	355.825
AHCYL2	126	291.105	152.496
AHI1	484	217.221	108.018
AHNAK	779	1097.92	873.677
AHR	17	0	0
AHRR	358	0	149.319
AHSA1	194	0	0
AHSA2	329	0	0
AHSG	283	180.278	254.161
AICDA	39	8.86615	136.611
AIDA	184	81.273	0
AIF1	845	1083.15	778.367
AIF1L	687	570.389	285.931
AIFM1	461	747.712	263.692
AIFM2	307	480.25	552.799
AIFM3	313	394.543	324.055
AIG1	140	299.971	0
AIM2	186	335.436	127.08
AIMP1	168	0	69.8942
AIMP2	325	217.221	327.232
AIP	1	0	0
AIPL1	306	158.113	752.951
AJAP1	377	1.47769	330.409
AJUBA	272	0	0
AK1	575	704.859	673.525
AK2	105	100.483	819.668
AK3	555	410.798	845.084
AK3L1	1712	1358	3891.83
AK5	11	0	0
AK7	86	215.743	63.5401
AKAP1	859	1.47769	629.047
AKAP10	310	131.514	73.0712
AKAP11	0	0	0
AKAP12	20	0	44.4781
AKAP13	145	91.6168	127.08
AKAP14	472	265.984	117.549
AKAP5	101	0	0
AKAP7	466	446.263	568.684
AKAP8L	66	558.567	162.027
AKD1	75	0	0
AKIRIN2	194	531.969	158.85
AKR1A1	35	0	76.2482
AKR1B1	258	202.444	378.064
AKR1B10	61	82.7507	0
AKR1C1	760	793.52	1029.35
AKR1C2	811	697.47	984.872
AKR1C3	280	348.735	403.48
AKR1C4	141	229.042	260.515
AKR1CL1	0	0	0
AKR1CL2	84	0	0
AKR1D1	635	561.523	339.94
AKR7A2	896	817.163	457.489
AKR7A3	809	769.877	467.02
AKT1S1	607	440.352	562.33
AKT2	239	362.034	374.887
AKT3	38	69.4515	0
AKTIP	951	486.16	762.482
ALAD	462	453.651	196.974
ALAS2	331	336.914	365.356
ALB	1660	2053.99	314.524
ALCAM	433	455.129	505.144
ALDH16A1	27	107.871	142.965
ALDH1A1	231	189.144	413.011
ALDH1A3	365	394.543	822.845
ALDH1B1	422	518.67	708.473
ALDH1L1	538	617.675	428.896
ALDH1L2	116	332.48	0
ALDH2	165	521.625	152.496
ALDH3A1	298	131.514	0
ALDH3A2	30	0	0
ALDH3B1	717	876.271	635.401
ALDH3B2	0	0	0
ALDH4A1	112	73.8845	216.036
ALDH5A1	525	409.32	679.879
ALDH6A1	512	279.284	133.434
ALDH7A1	898	1055.07	819.668
ALDH8A1	307	0	212.859
ALDH9A1	126	277.806	0
ALDOA	118	84.2284	0
ALDOB	245	178.801	438.427
ALDOC	551	279.284	120.726
ALG1	601	936.856	454.312
ALG10	118	220.176	260.515
ALG10B	114	0	0
ALG12	453	1103.84	660.817
ALG13	437	243.819	304.993
ALG14	92	65.0184	0
ALG2	0	0	44.4781
ALG3	200	294.06	0
ALG5	305	836.373	476.551
ALG8	93	280.761	9.53102
ALG9	19	0	0
ALK	2181	1.47769	892.739
ALKAL2	473	0	136.611
ALKBH1	859	732.935	1188.2
ALKBH2	1157	1204.32	1604.39
ALKBH3	945	1167.38	886.385
ALKBH4	603	599.943	425.719
ALKBH5	632	1550.1	511.498
ALKBH7	203	137.425	158.85
ALKBH8	135	0	88.9562
ALLC	327	499.46	505.144
ALMS1P	707	693.037	486.082
ALOX12	32	0	162.027
ALOX12B	48	0	0
ALOX15	22	0	0
ALOX15B	663	681.216	781.544
ALOX5	272	192.1	85.7792
ALOX5AP	71	2.95538	311.347
ALOXE3	315	165.501	311.347
ALPI	269	81.273	0
ALPK2	162	0	0
ALPL	709	500.937	721.181
ALPP	268	135.948	187.443
ALPPL2	220	90.1391	162.027
ALS2	330	685.649	511.498
ALS2CL	752	415.231	988.049
ALS2CR11	210	382.722	57.1861
ALS2CR4	207	509.803	34.9471
ALS2CR8	72	406.365	250.984
ALX1	263	817.163	0
ALX4	71	0	0
ALYREF	133	1.47769	130.257
AMACR	362	481.727	721.181
AMBN	440	920.601	422.542
AMBP	685	638.362	533.737
AMBRA1	41	63.5407	0
AMD1	2085	416.709	892.739
AMDHD1	272	339.869	352.648
AMDHD2	144	110.827	0
AMELX	441	666.439	327.232
AMELY	227	178.801	76.2482
AMH	73	251.207	22.239
AMICA1	410	947.2	241.453
AMIGO3	629	195.055	498.79
AMMECR1	412	1146.69	228.745
AMN1	373	892.525	295.462
AMOT	84	490.593	0
AMOTL1	408	187.667	536.914
AMOTL2	59	215.743	155.673
AMPD1	0	0	0
AMPH	74	51.7192	0
AMTN	164	146.291	6.35401
AMY1B	997	328.047	686.234
AMY1C	26	1.47769	133.434
AMY2A	490	376.811	101.664
AMY2B	239	101.961	69.8942
AMZ2	602	279.284	578.215
ANAPC10	178	527.536	0
ANAPC11	248	273.373	489.259
ANAPC2	358	373.856	619.516
ANAPC4	9	0	0
ANG	1213	1396.42	533.737
ANGEL1	70	72.4069	79.4252
ANGEL2	1589	533.446	1550.38
ANGPT1	397	803.864	98.4872
ANGPT2	695	701.903	1312.1
ANGPT4	1438	0	123.903
ANGPTL2	286	506.848	590.923
ANGPTL3	0	0	0
ANGPTL4	903	1397.9	1124.66
ANGPTL5	878	787.609	1629.8
ANGPTL7	102	172.89	0
ANK1	574	431.486	1153.25
ANK3	670	0	311.347
ANKDD1A	962	1408.24	1413.77
ANKFY1	733	0	0
ANKH	1533	489.116	298.639
ANKHD1	220	190.622	241.453
ANKK1	409	104.916	0
ANKMY1	24	39.8977	0
ANKMY2	145	237.908	193.797
ANKRA2	338	614.719	333.586
ANKRD1	21	0	0
ANKRD10	372	762.489	311.347
ANKRD12	845	1.47769	489.259
ANKRD13C	668	0	289.108
ANKRD13D	350	198.011	781.544
ANKRD16	675	769.877	76.2482
ANKRD17	225	0	0
ANKRD20A1	351	0	108.018
ANKRD20A5	446	673.827	737.066
ANKRD22	375	492.071	1146.9
ANKRD26	0	0	0
ANKRD27	82	0	108.018
ANKRD28	386	0	0
ANKRD29	945	506.848	276.4
ANKRD30A	779	0	235.099
ANKRD32	79	66.4961	0
ANKRD36	74	0	0
ANKRD36BL1	165	66.4961	0
ANKRD37	187	16.2546	0
ANKRD39	298	156.635	222.39
ANKRD40	123	100.483	0
ANKRD43	75	326.57	158.85
ANKRD44	125	0	117.549
ANKRD45	241	455.129	254.161
ANKRD46	699	898.436	638.578
ANKRD49	218	0	0
ANKRD5	177	316.226	0
ANKRD53	646	366.467	435.25
ANKRD54	372	530.491	317.701
ANKRD6	231	382.722	0
ANKRD65	605	0	282.754
ANKRD7	198	211.31	533.737
ANKRD9	1146	286.672	880.031
ANKS1B	833	1641.71	880.031
ANKS3	81	184.711	0
ANKS4B	150	0	111.195
ANKS6	687	1352.09	886.385
ANLN	121	69.4515	60.3631
ANO10	218	0	0
ANO2	632	0	155.673
ANO3	0	0	0
ANO5	288	0	311.347
ANO6	27	0	0
ANO7	361	0	339.94
ANP32A	81	84.2284	0
ANP32B	407	110.827	3.17701
ANP32C	391	0	228.745
ANP32E	1196	415.231	336.763
ANTXR1	268	1060.98	0
ANTXR2	32	62.063	0
ANUBL1	482	276.328	92.1332
ANXA1	228	181.756	158.85
ANXA10	98	135.948	44.4781
ANXA11	294	276.328	441.604
ANXA13	572	503.893	276.4
ANXA2	1521	2659.84	2633.74
ANXA3	964	759.533	991.226
ANXA4	1506	1894.4	1769.59
ANXA5	840	536.402	1451.89
ANXA7	401	152.202	0
ANXA8	1267	1272.29	2169.9
ANXA8L2	209	1.47769	85.7792
ANXA9	848	1058.03	250.984
AOAH	239	1.47769	467.02
AOC2	267	511.281	514.675
AOC3	71	0	0
AP1B1	376	0	73.0712
AP1G1	38	0	0
AP1M2	583	583.688	775.19
AP1S1	918	1969.76	1245.39
AP1S3	267	0	69.8942
AP2A2	137	0	279.577
AP2B1	13	0	0
AP2M1	617	596.987	1191.38
AP2S1	829	1616.59	838.73
AP3D1	229	196.533	193.797
AP3M1	238	602.898	136.611
AP3M2	1196	1149.64	899.093
AP3S1	49	69.4515	139.788
AP3S2	304	208.354	1108.78
AP4B1	254	91.6168	142.965
AP4M1	367	480.25	495.613
AP4S1	2233	1307.76	1534.49
APBA1	598	1.47769	654.463
APBB1	88	0	0
APBB1IP	285	0	146.142
APBB3	359	146.291	279.577
APC	255	1.47769	514.675
APCDD1	407	128.559	756.128
APEH	30	0	0
APEX1	553	1208.75	794.252
APEX2	75	283.717	0
APH1A	2362	2902.18	2401.82
APH1B	160	356.124	69.8942
API5	1863	0	571.861
APIP	1091	1272.29	1512.26
APITD1	1029	1844.16	686.234
APLF	371	614.719	1639.34
APLN	915	1253.08	743.42
APLP2	187	489.116	216.036
APOA1	228	0	123.903
APOA1BP	1174	763.966	1023
APOA2	829	707.814	1537.67
APOA4	684	493.549	1305.75
APOA5	221	292.583	127.08
APOB	1830	2.95538	2026.93
APOBEC1	569	0	219.213
APOBEC2	277	565.956	489.259
APOBEC3A	152	141.858	381.241
APOBEC3B	90	35.4646	142.965
APOBEC3C	615	865.927	279.577
APOBEC3D	44	0	127.08
APOBEC3F	393	571.866	327.232
APOBEC3G	86	69.4515	222.39
APOBEC3H	182	291.105	308.17
APOBEC4	41	231.997	0
APOC1	35	0	0
APOC2	1017	641.318	216.036
APOC3	234	282.239	146.142
APOC4	601	684.171	142.965
APOD	214	450.696	301.816
APOE	708	957.544	791.075
APOF	82	169.934	0
APOH	287	685.649	257.338
APOL1	40	0	60.3631
APOL2	0	0	0
APOL3	1603	1171.81	1086.54
APOL4	51	0	0
APOL5	436	65.0184	381.241
APOL6	323	357.601	0
APOLD1	1600	1.47769	501.967
APOM	192	121.171	120.726
APOO	417	116.738	393.949
APOOL	495	462.517	441.604
APP	1779	3030.74	1887.14
APPBP2	78	388.633	0
APPL2	36	91.6168	101.664
APRT	111	165.501	85.7792
APTX	636	1111.22	273.223
AQP1	210	192.1	174.735
AQP12A	1015	1.47769	606.808
AQP2	541	203.921	1073.83
AQP5	166	0	92.1332
AQP6	389	0	0
AQP7	514	698.948	835.553
AQP8	216	0	104.841
AQP9	578	415.231	133.434
ARAF	422	310.315	0
ARAP1	200	328.047	0
ARAP2	827	1.47769	568.684
ARC	175	81.273	66.7171
ARCN1	113	143.336	0
ARD1A	427	662.006	362.179
ARD1B	24	0	0
AREG	156	81.273	0
ARF1	822	1297.41	1185.02
ARF3	120	186.189	0
ARF4	159	165.501	346.294
ARF5	494	424.097	867.323
ARF6	509	168.457	123.903
ARFGAP1	1021	936.856	940.394
ARFGAP2	1528	394.543	1019.82
ARFGAP3	67	150.724	527.383
ARFGEF1	146	1.47769	114.372
ARFIP2	288	93.0945	352.648
ARFRP1	183	87.1838	92.1332
ARG1	911	961.977	1194.55
ARGFX	19	0	0
ARGLU1	450	359.079	447.958
ARHGAP12	129	192.1	76.2482
ARHGAP15	171	0	117.549
ARHGAP17	429	1148.17	1442.36
ARHGAP20	306	314.748	447.958
ARHGAP24	504	459.562	1248.56
ARHGAP25	2259	2809.09	2023.75
ARHGAP26	114	131.514	0
ARHGAP28	609	493.549	349.471
ARHGAP29	96	0	0
ARHGAP4	624	106.394	146.142
ARHGAP6	392	344.302	902.27
ARHGAP9	139	72.4069	187.443
ARHGDIA	357	282.239	289.108
ARHGDIB	1310	283.717	949.925
ARHGDIG	702	1192.5	660.817
ARHGEF1	349	299.971	174.735
ARHGEF10	110	0	276.4
ARHGEF12	737	0	231.922
ARHGEF16	326	109.349	92.1332
ARHGEF19	129	158.113	0
ARHGEF3	117	0	0
ARHGEF4	514	0	663.994
ARHGEF6	0	0	0
ARHGEF7	144	104.916	416.188
ARID2	488	0	177.912
ARID3A	30	0	0
ARID3B	253	356.124	139.788
ARID3C	1488	0	822.845
ARID4A	592	0	476.551
ARIH2	271	81.273	422.542
ARL1	271	288.15	206.505
ARL10	193	110.827	419.365
ARL11	324	109.349	320.878
ARL14	316	873.315	276.4
ARL15	396	592.554	3.17701
ARL17	1295	1582.61	495.613
ARL2	294	260.074	155.673
ARL2BP	531	474.339	41.3011
ARL3	559	474.339	276.4
ARL4A	263	171.412	216.036
ARL4C	355	543.79	244.63
ARL4D	467	440.352	0
ARL5A	517	396.021	330.409
ARL5B	206	91.6168	181.089
ARL6	330	248.252	489.259
ARL6IP1	343	910.258	95.3102
ARL6IP4	975	947.2	870.5
ARL6IP6	227	367.945	228.745
ARL8A	279	252.685	260.515
ARL8B	255	260.074	501.967
ARL9	324	331.003	581.392
ARMC1	209	427.053	371.71
ARMC10	102	351.69	0
ARMC2	405	882.181	1213.62
ARMC5	246	317.704	63.5401
ARMC6	84	56.1523	473.374
ARMC7	80	50.2415	212.859
ARMC8	335	0	0
ARMCX1	237	87.1838	0
ARMCX2	201	193.578	498.79
ARMCX3	252	59.1076	543.268
ARMCX5	79	258.596	244.63
ARMCX6	137	322.137	0
ARMETL1	440	208.354	368.533
ARMS2	36	0	0
ARNT	29	90.1391	0
ARNT2	301	422.62	247.807
ARNTL	276	200.966	533.737
ARNTL2	218	1.47769	108.018
ARPC1B	135	32.5092	114.372
ARPC3	276	527.536	346.294
ARPC4	67	65.0184	47.6551
ARPC5	645	904.347	673.525
ARPC5L	1556	469.906	660.817
ARPM1	464	715.202	441.604
ARPP19	310	385.677	772.013
ARPP-21	160	264.507	295.462
ARR3	65	180.278	127.08
ARRB1	234	149.247	359.002
ARRB2	351	305.882	457.489
ARRDC1	754	1022.56	92.1332
ARRDC2	431	1083.15	66.7171
ARRDC3	161	31.0315	193.797
ARRDC4	98	465.473	235.099
ARSA	252	310.315	123.903
ARSB	494	472.861	184.266
ARSD	91	644.273	3.17701
ARSE	479	254.163	155.673
ARSF	613	688.604	597.277
ARSG	93	177.323	120.726
ARSH	1653	1.47769	454.312
ARSI	422	560.045	625.87
ARSJ	201	150.724	956.279
ARSK	140	313.27	142.965
ART3	1009	0	619.516
ART4	856	645.751	641.755
ART5	306	438.874	555.976
ARTN	96	366.467	346.294
ARV1	159	366.467	260.515
AS3MT	529	1.47769	330.409
ASAH1	291	322.137	289.108
ASAH2B	88	135.948	158.85
ASAH2C	75	143.336	136.611
ASAM	134	311.793	292.285
ASAP2	11	112.305	0
ASAP3	35	85.7061	0
ASB1	264	394.543	0
ASB11	105	91.6168	0
ASB13	1157	1699.34	702.119
ASB15	283	0	0
ASB17	74	10.3438	19.062
ASB18	171	0	136.611
ASB2	38	172.89	0
ASB3	562	1077.24	775.19
ASB4	250	140.381	0
ASB5	99	82.7507	0
ASB6	1249	369.423	975.341
ASB7	693	877.748	638.578
ASB8	564	591.076	934.04
ASB9	1179	2470.7	787.898
ASCC1	583	517.192	263.692
ASCC2	152	178.801	22.239
ASCC3	64	161.068	174.735
ASCL1	603	345.78	819.668
ASCL2	66	561.523	117.549
ASCL3	611	369.423	524.206
ASF1A	2	0	0
ASF1B	130	0	250.984
ASGR1	685	181.756	864.146
ASGR2	257	265.984	95.3102
ASH1L	953	0	273.223
ASH2L	483	205.399	301.816
ASIC2	776	1.47769	657.64
ASIC3	319	0	0
ASIC5	93	0	349.471
ASIP	1401	1013.7	927.686
ASL	121	116.738	339.94
ASMT	445	413.753	76.2482
ASMT	445	413.753	76.2482
ASMTL	23	143.336	629.047
ASMTL	23	143.336	629.047
ASNA1	37	0	0
ASNS	256	217.221	247.807
ASNSD1	383	530.491	216.036
ASPA	36	227.564	168.381
ASPDH	934	1706.73	606.808
ASPH	520	1126	651.286
ASPHD1	382	379.767	428.896
ASPM	12	0	231.922
ASPN	48	0	0
ASPSCR1	108	0	139.788
ASRGL1	126	48.7638	0
ASS1	235	174.368	142.965
ASTE1	184	800.908	571.861
ASTL	136	189.144	177.912
ASXL1	140	60.5853	216.036
ASXL2	82	67.9738	956.279
ATAD2	0	0	0
ATAD3A	200	274.851	0
ATAD3B	401	84.2284	387.595
ATAD4	418	549.701	400.303
ATAD5	442	0	0
ATCAY	311	0	0
ATE1	1427	357.601	803.783
ATF1	12	0	0
ATF2	546	342.824	505.144
ATF3	307	604.376	590.923
ATF4	580	540.835	324.055
ATF5	0	0	0
ATF6	242	1066.89	127.08
ATF6B	313	125.604	200.151
ATF7	301	354.646	133.434
ATF7IP2	369	254.163	479.728
ATG10	133	969.365	66.7171
ATG12	720	2021.48	775.19
ATG3	274	110.827	181.089
ATG4A	796	1449.61	829.199
ATG4B	341	99.0053	327.232
ATG4C	335	462.517	584.569
ATG4D	1699	1171.81	638.578
ATG5	80	112.305	257.338
ATG7	80	0	92.1332
ATG9A	79	56.1523	85.7792
ATIC	134	28.0761	0
ATL2	0	109.349	0
ATL3	91	152.202	654.463
ATM	366	152.202	441.604
ATN1	289	0	66.7171
ATOH1	93	208.354	3.17701
ATOH7	23	1.47769	108.018
ATOH8	179	308.837	740.243
ATOX1	166	432.963	867.323
ATP10A	382	0	114.372
ATP10B	9	0	28.5931
ATP11A	1658	2.95538	1064.3
ATP11B	70	60.5853	0
ATP11C	50	0	0
ATP12A	0	0	0
ATP13A2	86	161.068	0
ATP13A5	292	0	0
ATP1A1	66	0	0
ATP1A2	33	81.273	0
ATP1A3	29	125.604	3.17701
ATP1B1	538	563	219.213
ATP1B2	408	602.898	390.772
ATP1B3	273	564.478	235.099
ATP2A1	14	115.26	0
ATP2A3	593	1.47769	225.567
ATP2B3	69	124.126	136.611
ATP2B4	15	0	104.841
ATP2C1	14	0	0
ATP2C2	76	19.21	0
ATP4A	54	0	0
ATP5A1	14	0	0
ATP5B	117	495.026	0
ATP5C1	885	1199.89	1327.99
ATP5D	1464	1584.08	1283.51
ATP5E	332	607.331	1057.94
ATP5F1	466	390.11	727.535
ATP5G1	181	276.328	409.834
ATP5G2	428	73.8845	543.268
ATP5G3	189	109.349	0
ATP5H	318	304.404	625.87
ATP5J	990	1669.79	422.542
ATP5J2	504	508.326	441.604
ATP5L	548	1971.24	104.841
ATP5L2	279	63.5407	0
ATP5O	144	47.2861	146.142
ATP5S	121	165.501	133.434
ATP6AP1	541	913.213	324.055
ATP6AP2	353	248.252	85.7792
ATP6V0A2	406	898.436	254.161
ATP6V0B	142	66.4961	101.664
ATP6V0C	92	97.5276	101.664
ATP6V0D1	382	552.656	260.515
ATP6V0E1	384	598.465	775.19
ATP6V0E2	1013	617.675	1623.45
ATP6V1B1	403	119.693	625.87
ATP6V1B2	417	620.63	270.046
ATP6V1C1	178	100.483	165.204
ATP6V1C2	318	806.819	241.453
ATP6V1D	276	242.341	505.144
ATP6V1E1	342	490.593	187.443
ATP6V1E2	520	441.83	247.807
ATP6V1F	176	787.609	0
ATP6V1G1	190	440.352	108.018
ATP6V1G2	917	1034.38	965.81
ATP6V1G3	387	370.9	683.056
ATP6V1H	77	0	0
ATP8A2	453	0	85.7792
ATP8B2	1204	2.95538	413.011
ATP8B4	713	0	257.338
ATP9A	267	0	0
ATP9B	147	304.404	0
ATPAF1	1385	697.47	1175.49
ATPAF2	455	789.087	590.923
ATPBD4	424	81.273	949.925
ATPGD1	53	1.47769	25.4161
ATPIF1	1519	2405.68	1350.23
ATR	358	0	184.266
ATRIP	435	478.772	343.117
ATRX	912	251.207	0
ATXN3	202	596.987	279.577
ATXN7L1	432	539.357	578.215
ATXN7L2	283	242.341	555.976
AUH	930	446.263	1181.85
AUP1	60	0	139.788
AURKA	221	0	130.257
AURKAIP1	259	463.995	1073.83
AURKB	211	432.963	425.719
AURKC	743	1239.78	1153.25
AUTS2	689	988.575	501.967
AVEN	42	0	50.8321
AVL9	305	118.215	374.887
AVP	220	85.7061	346.294
AVPR1A	553	799.431	308.17
AVPR1B	87	0	241.453
AWAT1	21	0	0
AWAT2	32	0	0
AXIN2	364	953.111	79.4252
AXL	94	0	0
AZGP1	953	546.746	997.58
AZI2	478	938.334	867.323
AZIN1	159	124.126	177.912
AZU1	213	271.895	260.515
B2M	63	0	295.462
B3GALNT1	154	224.609	257.338
B3GALNT2	276	364.99	130.257
B3GALT1	206	0	165.204
B3GALT2	131	84.2284	82.6022
B3GALT4	146	299.971	0
B3GALT6	380	0	6.35401
B3GAT1	898	0	629.047
B3GAT3	411	422.62	146.142
B3GNT1	525	645.751	92.1332
B3GNT2	285	511.281	870.5
B3GNT3	561	1325.49	0
B3GNT4	1781	1.47769	619.516
B3GNT5	13	0	0
B3GNT6	223	174.368	0
B3GNT7	661	0	543.268
B3GNT8	984	1250.13	1321.63
B3GNT9	42	0	0
B4GALNT1	23	113.782	257.338
B4GALNT3	434	0	393.949
B4GALT1	179	242.341	867.323
B4GALT3	420	268.94	1064.3
B4GALT4	590	2.95538	263.692
B4GALT6	51	171.412	168.381
B9D1	1294	2760.33	2980.03
B9D2	511	347.257	1308.93
BAALC	246	339.869	441.604
BACE1	826	818.641	1391.53
BACE2	373	1.47769	244.63
BACH2	65	0	0
BAD	70	134.47	0
BAG2	401	369.423	432.073
BAG3	561	308.837	378.064
BAG4	87	308.837	0
BAG5	161	147.769	114.372
BAGE	213	297.016	266.869
BAGE2	608	1313.67	619.516
BAGE3	994	1492.47	1324.81
BAGE4	834	862.972	613.162
BAGE5	588	351.69	775.19
BAHD1	140	96.0499	0
BAIAP2	1326	1173.29	2090.47
BAIAP2L1	96	0	0
BAIAP2L2	91	0	92.1332
BAK1	819	783.176	676.702
BAMBI	243	336.914	0
BANF2	475	407.843	521.029
BANP	118	79.7953	257.338
BAP1	98	0	0
BARHL1	34	116.738	0
BARX1	910	483.205	2500.3
BASP1	538	1.47769	311.347
BAT1	79	183.234	92.1332
BAT2L	533	220.176	413.011
BAT3	0	57.6299	0
BAT4	34	0	0
BAT5	210	251.207	0
BATF	543	653.139	527.383
BATF2	427	376.811	470.197
BATF3	93	184.711	250.984
BAX	480	93.0945	63.5401
BAZ2A	491	0	85.7792
BAZ2B	183	158.113	104.841
BAZ2B	183	158.113	104.841
BBOX1	208	237.908	158.85
BBS1	362	656.095	1019.82
BBS10	67	291.105	0
BBS12	95	0	0
BBS4	714	161.068	1092.89
BBS5	770	808.297	1289.86
BBS7	49	90.1391	114.372
BBS9	0	0	0
BBX	159	879.226	724.358
BC000986.2	211	403.41	517.852
BC007606.1	0	0	0
BC008254.1	232	264.507	279.577
BC012026.1	289	103.438	279.577
BC025717.1	19	0	0
BC027465.1	515	466.95	613.162
BC094859.1	500	932.423	120.726
BCAN	437	552.656	0
BCAP29	596	415.231	568.684
BCAP31	884	1137.82	756.128
BCAR1	634	0	0
BCAR3	272	650.184	0
BCAS2	213	347.257	203.328
BCAS4	47	0	101.664
BCAT1	456	503.893	568.684
BCCIP	435	834.895	276.4
BCDIN3D	210	285.194	63.5401
BCHE	530	518.67	139.788
BCKDHA	352	629.496	495.613
BCKDHB	230	193.578	181.089
BCKDK	383	341.347	359.002
BCL10	509	568.911	733.889
BCL11A	300	557.089	743.42
BCL11B	1155	0	216.036
BCL2	765	1276.72	705.296
BCL2A1	1507	1502.81	2951.44
BCL2L1	269	212.787	482.905
BCL2L10	418	851.15	508.321
BCL2L11	679	1536.8	851.438
BCL2L12	224	190.622	60.3631
BCL2L13	292	243.819	203.328
BCL2L14	208	274.851	130.257
BCL2L2	378	230.52	330.409
BCL3	2	97.5276	0
BCL6	556	452.173	362.179
BCL6B	481	595.509	304.993
BCL7A	297	626.541	355.825
BCL7B	300	821.596	905.447
BCL7C	276	558.567	219.213
BCL9L	0	0	165.204
BCORL1	208	0	63.5401
BCORL2	291	698.948	47.6551
BCR	28	0	0
BCS1L	325	202.444	95.3102
BDH1	620	812.73	1658.4
BDH2	881	1340.27	1718.76
BDKRB1	599	1273.77	1159.61
BDKRB2	242	0	0
BEAN	297	75.3622	60.3631
BECN1	1646	375.333	1458.25
BEGAIN	131	0	165.204
BEND2	83	205.399	123.903
BEND4	363	0	235.099
BEND5	611	586.643	1054.77
BEND6	702	1242.74	911.801
BEND7	127	82.7507	0
BEST1	677	1128.96	562.33
BEST3	188	357.601	209.682
BET1	711	588.121	772.013
BET1L	1137	1331.4	657.64
BEX1	286	477.294	139.788
BEX4	1076	533.446	1420.12
BEX5	572	388.633	581.392
BFAR	260	1266.38	978.518
BFSP1	397	0	0
BGLAP	210	166.979	108.018
BGN	714	153.68	387.595
BHLHB9	53	0	0
BHLHE22	787	1.47769	142.965
BHMT	188	87.1838	822.845
BHMT2	334	310.315	3.17701
BICC1	1299	0	635.401
BID	1401	1573.74	1928.44
BIK	577	667.916	791.075
BIN1	416	271.895	441.604
BIN3	818	719.635	841.907
BIRC2	128	1.47769	282.754
BIRC3	17	0	0
BIRC5	478	857.061	336.763
BIRC7	395	738.845	374.887
BIRC8	543	0	190.62
BLCAP	91	0	139.788
BLK	130	320.659	622.693
BLMH	881	1536.8	930.863
BLOC1S1	341	130.037	260.515
BLOC1S2	1525	1916.57	1531.32
BLVRA	863	1035.86	1077.01
BLVRB	434	576.299	638.578
BLZF1	0	0	0
BMF	471	837.851	686.234
BMP1	833	1759.93	2344.63
BMP10	251	159.591	66.7171
BMP2	311	0	171.558
BMP2K	189	1.47769	765.659
BMP3	747	879.226	1273.98
BMP5	374	691.559	181.089
BMP6	16	0	0
BMP7	359	335.436	749.774
BMP8A	789	756.578	0
BMPER	172	291.105	60.3631
BMPR1B	65	0	123.903
BMX	81	0	0
BNC1	2887	1.47769	2061.88
BNC2	87	0	142.965
BNIP1	99	0	0
BNIP2	81	0	120.726
BNIP3	261	415.231	0
BNIP3L	380	487.638	511.498
BNIPL	1262	1672.75	1213.62
BOD1	23	208.354	324.055
BOD1L	572	591.076	730.712
BOD1P	414	694.515	241.453
BOK	670	755.1	2128.59
BOLA1	322	56.1523	718.004
BOLA2B	122	0	0
BOLA3	1754	1058.03	911.801
BOLL	1122	985.62	1607.57
BOP1	180	397.499	330.409
BORA	273	0	0
BPESC1	354	493.549	438.427
BPGM	197	604.376	365.356
BPHL	832	654.617	463.843
BPIFB4	0	0	0
BPIFB6	1158	0	594.1
BPIL1	322	60.5853	273.223
BPIL2	321	175.845	308.17
BPIL3	161	75.3622	250.984
BPNT1	94	187.667	104.841
BPY2B	756	200.966	438.427
BRAF	216	150.724	165.204
BRCA2	2414	54.6746	546.445
BRCC3	102	206.877	130.257
BRD1	776	0	146.142
BRD2	45	0	0
BRD3	64	0	244.63
BRD4	52	135.948	206.505
BRD7	74	0	0
BRD8	16	0	0
BRDT	658	0	403.48
BRE	292	867.405	578.215
BRF1	412	166.979	406.657
BRF2	220	283.717	0
BRI3	236	164.024	800.606
BRI3BP	212	905.825	22.239
BRIX1	298	0	136.611
BRMS1	533	455.129	365.356
BRMS1L	100	124.126	149.319
BRP44	217	113.782	88.9562
BRP44L	318	153.68	95.3102
BRPF1	40	0	0
BRPF3	10	0	0
BRS3	784	0	69.8942
BRSK2	200	263.029	0
BRUNOL4	260	388.633	168.381
BRUNOL6	209	421.142	196.974
BRWD1	404	585.166	479.728
BRWD2	32	0	130.257
BSDC1	277	0	0
BSG	265	427.053	168.381
BSND	423	620.63	212.859
BSPH1	185	521.625	98.4872
BSPRY	352	310.315	123.903
BST1	508	421.142	438.427
BST2	128	0	95.3102
BTBD1	303	653.139	555.976
BTBD10	165	258.596	3.17701
BTBD17	316	530.491	257.338
BTBD2	682	0	311.347
BTBD3	82	169.934	235.099
BTBD7	928	2.95538	495.613
BTBD8	18	5.91076	47.6551
BTBD9	0	0	0
BTC	836	1130.43	1019.82
BTD	195	50.2415	0
BTF3	150	322.137	416.188
BTF3L4	143	84.2284	149.319
BTG2	361	100.483	870.5
BTG3	294	372.378	1169.14
BTG4	398	166.979	393.949
BTK	29	0	0
BTN1A1	148	226.087	409.834
BTN2A1	79	82.7507	362.179
BTN2A2	458	122.648	778.367
BTN2A3P	188	0	101.664
BTN3A2	393	329.525	92.1332
BTN3A3	1327	2036.26	2255.67
BTNL3	85	0	69.8942
BTNL9	224	187.667	50.8321
BTRC	244	150.724	397.126
BUB1	40	0	0
BUB1B	0	0	0
BUB3	535	789.087	854.615
BUD31	321	268.94	0
BVES	96	251.207	0
BXDC1	61	288.15	3.17701
BXDC5	433	731.457	895.916
BYSL	1100	2257.91	2331.92
BZW1	795	743.279	1213.62
BZW2	87	0	0
C10orf10	369	1041.77	476.551
C10orf104	1690	1864.85	2671.86
C10orf107	170	79.7953	0
C10orf111	173	1.47769	308.17
C10orf116	472	376.811	692.588
C10orf118	141	181.756	85.7792
C10orf12	32	0	378.064
C10orf128	345	645.751	746.597
C10orf2	158	267.462	196.974
C10orf25	211	116.738	270.046
C10orf26	293	237.908	787.898
C10orf32	115	558.567	0
C10orf35	377	607.331	629.047
C10orf4	362	0	0
C10orf46	234	217.221	419.365
C10orf47	506	607.331	235.099
C10orf53	55	0	92.1332
C10orf54	627	657.572	737.066
C10orf57	249	245.297	111.195
C10orf58	302	338.391	451.135
C10orf62	350	475.816	276.4
C10orf72	213	397.499	0
C10orf78	699	753.622	800.606
C10orf79	295	357.601	435.25
C10orf81	244	388.633	0
C10orf82	222	63.5407	28.5931
C10orf84	623	769.877	972.164
C10orf88	86	0	0
C10orf90	1125	1.47769	606.808
C10orf91	851	1495.42	2192.13
C10orf92	86	208.354	266.869
C10orf93	173	81.273	565.507
C10orf96	1280	1.47769	298.639
C10orf99	243	1106.79	139.788
C11orf1	12	0	0
C11orf10	260	292.583	95.3102
C11orf16	271	639.84	343.117
C11orf17	157	94.5722	428.896
C11orf31	170	0	120.726
C11orf34	581	917.646	600.454
C11orf39	596	1374.25	886.385
C11orf40	1089	1.47769	524.206
C11orf42	118	351.69	34.9471
C11orf45	171	356.124	339.94
C11orf48	392	1433.36	870.5
C11orf49	50	94.5722	0
C11orf51	251	0	209.682
C11orf52	99	103.438	327.232
C11orf53	604	359.079	692.588
C11orf54	38	0	0
C11orf55	67	200.966	0
C11orf58	414	778.743	1010.29
C11orf59	362	565.956	489.259
C11orf60	94	0	238.276
C11orf61	137	0	0
C11orf63	487	988.575	600.454
C11orf64	52	0	0
C11orf65	105	50.2415	0
C11orf66	284	202.444	400.303
C11orf67	184	137.425	225.567
C11orf68	479	1425.97	654.463
C11orf70	804	653.139	470.197
C11orf71	1662	2296.33	1429.65
C11orf72	411	1006.31	206.505
C11orf73	1553	2061.38	1804.54
C11orf74	801	1421.54	953.102
C11orf75	353	403.41	584.569
C11orf76	97	180.278	108.018
C11orf79	382	548.223	1003.93
C11orf83	510	660.528	657.64
C11orf84	97	246.774	142.965
C11orf85	705	601.42	1610.74
C11orf87	162	595.509	181.089
C11orf92	719	517.192	1124.66
C12orf10	425	1381.64	619.516
C12orf11	88	109.349	0
C12orf12	511	469.906	498.79
C12orf23	64	229.042	432.073
C12orf24	661	1032.91	390.772
C12orf26	162	0	0
C12orf29	931	0	273.223
C12orf30	24	0	384.418
C12orf33	286	592.554	3.17701
C12orf39	530	174.368	349.471
C12orf4	80	88.6615	0
C12orf40	0	0	0
C12orf41	277	314.748	85.7792
C12orf42	442	190.622	1140.55
C12orf43	144	385.677	136.611
C12orf44	34	144.814	0
C12orf45	132	140.381	254.161
C12orf48	200	69.4515	0
C12orf49	381	10.3438	317.701
C12orf5	57	20.6877	133.434
C12orf50	40	0	95.3102
C12orf52	554	90.1391	441.604
C12orf54	158	221.654	216.036
C12orf57	416	741.801	308.17
C12orf59	961	967.888	1337.52
C12orf60	1239	1740.72	1401.06
C12orf61	294	910.258	44.4781
C12orf62	259	706.336	73.0712
C12orf65	1412	1733.33	660.817
C12orf68	414	703.381	524.206
C12orf72	362	514.236	108.018
C12orf75	235	298.494	117.549
C13orf1	73	124.126	0
C13orf15	589	979.709	216.036
C13orf16	354	406.365	393.949
C13orf18	744	1074.28	209.682
C13orf26	204	202.444	308.17
C13orf27	93	99.0053	142.965
C13orf29	580	854.105	368.533
C13orf3	68	0	0
C13orf34	162	307.36	425.719
C13orf35	106	107.871	422.542
C13orf36	222	540.835	266.869
C13orf37	141	35.4646	257.338
C13orf39	124	0	0
C14orf1	293	140.381	92.1332
C14orf100	736	681.216	873.677
C14orf106	0	0	117.549
C14orf115	36	88.6615	0
C14orf118	896	1188.06	501.967
C14orf119	336	314.748	568.684
C14orf126	361	529.013	641.755
C14orf128	187	375.333	9.53102
C14orf129	155	135.948	0
C14orf132	341	107.871	428.896
C14orf135	92	317.704	0
C14orf139	596	227.564	806.96
C14orf143	312	205.399	155.673
C14orf147	434	483.205	0
C14orf149	1227	1384.6	816.491
C14orf153	1032	2333.27	921.332
C14orf156	256	206.877	231.922
C14orf159	0	0	0
C14orf169	147	84.2284	162.027
C14orf177	33	0	200.151
C14orf179	250	378.289	743.42
C14orf2	91	341.347	247.807
C14orf21	130	249.73	171.558
C14orf28	159	0	168.381
C14orf37	208	1.47769	238.276
C14orf45	230	384.2	127.08
C14orf48	160	574.822	0
C14orf50	181	199.488	260.515
C14orf68	115	0	0
C14orf70	199	292.583	555.976
C14orf80	376	639.84	657.64
C14orf93	564	633.929	1661.57
C15orf21	797	1340.27	1420.12
C15orf24	159	261.551	486.082
C15orf26	377	319.181	428.896
C15orf29	295	0	330.409
C15orf33	246	267.462	44.4781
C15orf38	673	870.36	285.931
C15orf41	244	193.578	0
C15orf43	23	221.654	0
C15orf44	160	0	162.027
C15orf48	114	548.223	314.524
C15orf49	19	0	0
C15orf5	403	961.977	895.916
C15orf57	511	0	555.976
C15orf63	339	511.281	330.409
C16orf11	81	96.0499	692.588
C16orf13	112	155.158	111.195
C16orf14	867	1012.22	851.438
C16orf3	232	223.131	136.611
C16orf45	416	453.651	527.383
C16orf48	415	602.898	158.85
C16orf5	141	0	470.197
C16orf53	315	313.27	0
C16orf54	426	800.908	752.951
C16orf57	618	727.024	438.427
C16orf58	424	116.738	384.418
C16orf59	354	552.656	203.328
C16orf62	29	0	0
C16orf63	356	193.578	838.73
C16orf65	249	886.615	260.515
C16orf67	612	549.701	854.615
C16orf68	348	589.599	244.63
C16orf70	100	38.42	247.807
C16orf73	117	223.131	184.266
C16orf74	537	1405.28	403.48
C16orf75	83	265.984	60.3631
C16orf78	71	0	0
C16orf79	883	1523.5	1083.36
C16orf80	94	583.688	142.965
C16orf87	35	0	101.664
C16orf91	127	1.47769	44.4781
C16orf92	291	381.244	298.639
C16orf94	843	1461.44	295.462
C16orf95	542	0	343.117
C17orf101	441	944.245	181.089
C17orf103	1062	676.782	581.392
C17orf28	249	0	114.372
C17orf37	631	747.712	1350.23
C17orf42	522	209.832	111.195
C17orf46	122	118.215	181.089
C17orf47	344	617.675	228.745
C17orf48	408	0	339.94
C17orf49	758	815.685	632.224
C17orf50	311	0	171.558
C17orf51	398	509.803	231.922
C17orf53	47	0	0
C17orf55	265	942.767	746.597
C17orf56	248	441.83	212.859
C17orf57	183	540.835	3.17701
C17orf58	286	203.921	387.595
C17orf61	264	116.738	549.622
C17orf62	382	623.586	276.4
C17orf63	77	456.606	0
C17orf64	504	703.381	409.834
C17orf66	166	82.7507	327.232
C17orf67	1526	1623.98	2681.39
C17orf75	443	938.334	644.932
C17orf77	1523	496.504	984.872
C17orf78	250	496.504	231.922
C17orf79	582	1.47769	956.279
C17orf81	374	626.541	393.949
C17orf82	397	877.748	454.312
C17orf85	104	0	0
C17orf91	183	348.735	285.931
C18orf1	1340	1387.55	1988.81
C18orf10	41	273.373	142.965
C18orf19	93	0	231.922
C18orf22	413	172.89	374.887
C18orf23	114	0	200.151
C18orf25	1275	1742.2	565.507
C18orf26	43	0	0
C18orf32	909	812.73	581.392
C18orf34	64	0	0
C18orf54	288	432.963	0
C18orf55	74	0	0
C18orf56	117	65.0184	120.726
C18orf8	289	360.557	263.692
C19orf10	476	750.667	609.985
C19orf12	295	212.787	187.443
C19orf18	285	571.866	832.376
C19orf2	122	325.092	88.9562
C19orf21	9	0	0
C19orf22	82	48.7638	133.434
C19orf23	159	240.864	387.595
C19orf25	334	391.588	841.907
C19orf26	54	0	0
C19orf28	330	667.916	0
C19orf33	631	684.171	222.39
C19orf36	486	605.853	581.392
C19orf39	327	691.559	759.305
C19orf40	504	833.418	508.321
C19orf43	222	193.578	108.018
C19orf44	250	369.423	196.974
C19orf45	308	0	0
C19orf46	311	180.278	174.735
C19orf47	842	728.502	1229.5
C19orf48	201	311.793	235.099
C19orf50	842	320.659	1191.38
C19orf51	189	601.42	428.896
C19orf52	102	63.5407	0
C19orf53	338	373.856	266.869
C19orf54	669	994.486	629.047
C19orf56	603	212.787	454.312
C19orf6	101	344.302	225.567
C19orf61	258	297.016	686.234
C19orf62	699	820.118	562.33
C19orf63	320	279.284	79.4252
C19orf66	520	911.735	606.808
C19orf68	34	239.386	0
C19orf70	965	959.021	1140.55
C19orf73	568	693.037	1165.96
C1D	153	91.6168	206.505
C1GALT1C1	322	0	104.841
C1orf101	111	109.349	136.611
C1orf103	143	280.761	44.4781
C1orf104	254	158.113	374.887
C1orf105	473	493.549	781.544
C1orf107	141	288.15	368.533
C1orf109	669	542.313	968.987
C1orf111	73	0	0
C1orf112	92	81.273	228.745
C1orf114	156	317.704	104.841
C1orf115	445	437.397	44.4781
C1orf116	254	181.756	457.489
C1orf123	898	1290.02	625.87
C1orf124	285	462.517	619.516
C1orf126	703	512.759	632.224
C1orf128	447	995.964	384.418
C1orf130	144	0	0
C1orf131	318	589.599	260.515
C1orf135	686	388.633	654.463
C1orf137	248	60.5853	152.496
C1orf14	23	50.2415	0
C1orf144	121	121.171	304.993
C1orf146	277	480.25	95.3102
C1orf150	206	298.494	162.027
C1orf157	177	497.982	651.286
C1orf158	240	517.192	282.754
C1orf159	328	347.257	536.914
C1orf162	340	158.113	787.898
C1orf168	90	0	0
C1orf174	353	159.591	927.686
C1orf177	833	845.239	390.772
C1orf182	449	765.444	778.367
C1orf183	693	1109.75	746.597
C1orf186	475	178.801	473.374
C1orf187	684	1581.13	648.109
C1orf189	245	545.268	171.558
C1orf192	39	159.591	0
C1orf198	181	143.336	247.807
C1orf201	524	540.835	155.673
C1orf21	359	51.7192	470.197
C1orf210	1815	1226.48	1763.24
C1orf211	943	629.496	756.128
C1orf212	469	707.814	578.215
C1orf213	236	381.244	225.567
C1orf223	382	648.706	695.765
C1orf228	212	217.221	146.142
C1orf229	509	0	146.142
C1orf230	766	898.436	460.666
C1orf25	199	1.47769	451.135
C1orf26	154	540.835	378.064
C1orf27	206	759.533	352.648
C1orf31	308	449.218	571.861
C1orf35	780	874.793	1553.56
C1orf43	813	889.57	266.869
C1orf49	248	203.921	238.276
C1orf51	93	81.273	162.027
C1orf55	97	39.8977	0
C1orf56	315	670.872	149.319
C1orf57	165	542.313	527.383
C1orf59	8	0	0
C1orf61	495	53.1969	397.126
C1orf62	25	0	0
C1orf63	1324	2207.67	1350.23
C1orf64	421	505.37	235.099
C1orf65	260	326.57	359.002
C1orf71	242	206.877	222.39
C1orf74	328	277.806	82.6022
C1orf77	714	712.247	781.544
C1orf83	57	305.882	0
C1orf84	725	288.15	1239.03
C1orf87	35	0	0
C1orf88	1448	3703.09	1772.77
C1orf91	331	242.341	289.108
C1orf92	86	328.047	527.383
C1orf94	625	896.958	791.075
C1orf96	218	205.399	108.018
C1orf97	518	0	181.089
C1QA	238	138.903	130.257
C1QB	206	447.74	374.887
C1QBP	193	659.05	111.195
C1QC	428	1239.78	457.489
C1QL1	425	583.688	181.089
C1QL2	128	325.092	603.631
C1QL3	359	183.234	190.62
C1QTNF1	223	503.893	355.825
C1QTNF2	597	583.688	791.075
C1QTNF3	860	1340.27	1296.22
C1QTNF4	37	0	0
C1QTNF6	648	515.714	311.347
C1QTNF7	381	227.564	460.666
C1QTNF8	841	1021.08	733.889
C1QTNF9	418	560.045	606.808
C1R	122	73.8845	206.505
C1RL	870	1.47769	889.562
C1S	144	681.216	63.5401
C2	406	438.874	1318.46
C20orf11	137	59.1076	139.788
C20orf111	135	231.997	314.524
C20orf112	419	360.557	787.898
C20orf114	830	1173.29	1728.29
C20orf132	79	0	244.63
C20orf134	101	166.979	3.17701
C20orf141	252	223.131	193.797
C20orf144	519	492.071	12.708
C20orf152	397	542.313	355.825
C20orf160	565	687.126	238.276
C20orf166	727	1560.44	743.42
C20orf177	6	0	0
C20orf185	80	144.814	0
C20orf186	508	570.389	279.577
C20orf19	100	441.83	0
C20orf195	201	168.457	146.142
C20orf200	436	786.132	762.482
C20orf201	170	101.961	136.611
C20orf24	558	738.845	308.17
C20orf27	134	342.824	0
C20orf29	681	450.696	835.553
C20orf3	294	1.47769	254.161
C20orf30	480	576.299	3.17701
C20orf39	876	645.751	533.737
C20orf4	271	860.016	314.524
C20orf43	1728	1090.54	1277.16
C20orf54	244	345.78	235.099
C20orf7	418	307.36	247.807
C20orf70	110	240.864	0
C20orf71	236	70.9292	374.887
C20orf72	209	0	152.496
C20orf79	309	681.216	552.799
C20orf82	561	209.832	88.9562
C21orf119	68	0	0
C21orf136	1046	1722.99	1699.7
C21orf2	314	152.202	428.896
C21orf29	338	589.599	142.965
C21orf33	1217	2049.56	975.341
C21orf34	550	830.462	339.94
C21orf37	201	119.693	425.719
C21orf45	278	323.614	101.664
C21orf49	435	706.336	1134.19
C21orf56	388	539.357	276.4
C21orf57	411	608.809	444.781
C21orf59	61	404.887	346.294
C21orf62	926	76.8399	136.611
C21orf63	241	502.415	1083.36
C21orf66	46	0	69.8942
C21orf7	218	619.152	181.089
C21orf70	315	446.263	711.65
C21orf81	514	512.759	813.314
C21orf82	471	580.733	692.588
C21orf84	191	297.016	549.622
C21orf91	174	0	104.841
C21orf94	562	703.381	660.817
C22orf13	678	546.746	991.226
C22orf15	305	195.055	203.328
C22orf25	837	586.643	1102.42
C22orf26	188	675.305	187.443
C22orf28	21	81.273	327.232
C22orf31	57	0	187.443
C22orf32	285	292.583	123.903
C22orf33	513	422.62	819.668
C22orf39	198	366.467	327.232
C22orf40	126	156.635	247.807
C22orf42	504	0	403.48
C22orf43	387	342.824	158.85
C22orf9	1039	2379.08	1061.12
C2CD2	591	418.187	613.162
C2CD2L	55	0	0
C2CD4B	0	0	0
C2orf15	219	784.654	349.471
C2orf18	61	152.202	123.903
C2orf24	85	72.4069	0
C2orf27A	618	1239.78	524.206
C2orf27B	341	602.898	273.223
C2orf28	41	56.1523	0
C2orf3	448	0	101.664
C2orf30	938	1050.64	787.898
C2orf34	624	286.672	632.224
C2orf40	12	0	92.1332
C2orf42	30	75.3622	117.549
C2orf43	235	338.391	177.912
C2orf44	0	0	0
C2orf47	956	1.47769	463.843
C2orf49	366	669.394	854.615
C2orf51	438	277.806	349.471
C2orf52	325	499.46	152.496
C2orf53	179	203.921	460.666
C2orf56	90	90.1391	79.4252
C2orf57	363	212.787	238.276
C2orf60	418	322.137	219.213
C2orf61	515	0	177.912
C2orf61	515	0	177.912
C2orf62	390	94.5722	279.577
C2orf63	640	806.819	438.427
C2orf64	272	270.417	187.443
C2orf65	185	73.8845	0
C2orf66	299	357.601	346.294
C2orf67	763	0	0
C2orf69	229	0	76.2482
C2orf7	372	650.184	101.664
C2orf73	469	326.57	991.226
C2orf74	272	78.3176	501.967
C2orf76	191	177.323	200.151
C2orf77	267	0	575.038
C2orf78	98	99.0053	108.018
C2orf84	781	954.588	1486.84
C2orf88	316	387.155	327.232
C3AR1	387	366.467	152.496
C3orf1	644	1205.8	880.031
C3orf10	73	0	0
C3orf14	0	0	0
C3orf15	124	557.089	133.434
C3orf17	709	845.239	737.066
C3orf18	344	141.858	536.914
C3orf19	996	1128.96	1359.76
C3orf20	42	0	66.7171
C3orf21	59	221.654	0
C3orf22	437	336.914	425.719
C3orf24	175	220.176	0
C3orf25	191	551.179	241.453
C3orf26	274	59.1076	320.878
C3orf31	296	280.761	543.268
C3orf32	301	710.769	460.666
C3orf33	59	0	0
C3orf34	282	0	0
C3orf35	19	0	0
C3orf36	510	778.743	546.445
C3orf37	368	493.549	409.834
C3orf38	240	369.423	460.666
C3orf39	173	348.735	339.94
C3orf44	14	227.564	0
C3orf45	101	0	108.018
C3orf47	528	254.163	425.719
C3orf49	435	577.777	298.639
C3orf52	459	722.591	797.429
C3orf54	694	1340.27	568.684
C3orf56	362	166.979	638.578
C3orf58	20	202.444	374.887
C3orf64	493	320.659	603.631
C3orf70	593	466.95	943.571
C3orf75	404	413.753	905.447
C3P1	16	0	0
C4BPA	401	0	276.4
C4BPB	270	261.551	181.089
C4orf14	146	87.1838	0
C4orf16	260	192.1	282.754
C4orf18	258	260.074	231.922
C4orf19	115	0	155.673
C4orf22	2445	93.0945	1305.75
C4orf27	241	329.525	108.018
C4orf3	208	693.037	108.018
C4orf31	472	565.956	1569.44
C4orf32	769	1290.02	918.155
C4orf33	17	0	0
C4orf34	285	459.562	0
C4orf35	397	465.473	257.338
C4orf36	34	0	187.443
C4orf37	386	979.709	549.622
C4orf39	626	792.042	1219.97
C4orf40	369	526.058	552.799
C4orf42	125	189.144	60.3631
C4orf43	25	0	104.841
C4orf45	1341	1.47769	359.002
C4orf6	476	725.546	816.491
C4orf7	338	229.042	333.586
C5AR1	387	177.323	419.365
C5orf13	102	153.68	162.027
C5orf15	499	1029.95	895.916
C5orf20	277	350.213	212.859
C5orf23	479	0	66.7171
C5orf24	533	180.278	378.064
C5orf25	506	942.767	349.471
C5orf27	202	422.62	575.038
C5orf28	538	520.147	622.693
C5orf30	319	353.168	425.719
C5orf32	552	1136.34	1655.22
C5orf34	136	0	152.496
C5orf35	77	62.063	165.204
C5orf36	192	0	0
C5orf38	232	594.032	968.987
C5orf39	445	512.759	127.08
C5orf40	68	362.034	292.285
C5orf41	60	1.47769	162.027
C5orf45	154	263.029	413.011
C5orf46	498	190.622	209.682
C5orf48	688	941.289	508.321
C5orf51	234	265.984	0
C5orf53	461	579.255	444.781
C5orf55	22	132.992	0
C6	49	0	0
C6orf1	547	1075.76	203.328
C6orf105	50	0	0
C6orf106	269	930.945	219.213
C6orf108	314	138.903	308.17
C6orf114	280	199.488	711.65
C6orf115	440	336.914	454.312
C6orf118	671	1315.14	521.029
C6orf120	582	576.299	571.861
C6orf126	283	174.368	85.7792
C6orf127	338	230.52	149.319
C6orf130	307	206.877	0
C6orf134	288	412.276	533.737
C6orf136	141	96.0499	0
C6orf138	480	1056.55	772.013
C6orf141	303	849.672	1245.39
C6orf145	295	183.234	718.004
C6orf15	602	1130.43	371.71
C6orf153	222	131.514	324.055
C6orf162	1	127.081	171.558
C6orf165	48	0	0
C6orf168	99	320.659	225.567
C6orf173	144	390.11	0
C6orf182	68	1.47769	0
C6orf195	391	344.302	568.684
C6orf201	1582	1888.49	2055.52
C6orf203	730	261.551	447.958
C6orf218	416	138.903	0
C6orf223	634	1028.47	1505.9
C6orf226	27	0	0
C6orf227	341	905.825	533.737
C6orf25	634	953.111	1035.7
C6orf27	153	200.966	0
C6orf35	221	138.903	101.664
C6orf48	450	344.302	1007.11
C6orf57	277	4.43307	733.889
C6orf58	167	156.635	82.6022
C6orf62	235	0	111.195
C6orf64	279	294.06	374.887
C6orf72	107	70.9292	327.232
C6orf81	381	673.827	60.3631
C6orf89	1417	2355.44	1464.6
C7	43	66.4961	0
C7orf10	600	1080.19	1623.45
C7orf11	248	338.391	479.728
C7orf16	589	359.079	447.958
C7orf20	275	396.021	317.701
C7orf23	638	602.898	1521.79
C7orf25	271	356.124	1197.73
C7orf26	273	96.0499	155.673
C7orf27	53	0	0
C7orf30	278	109.349	425.719
C7orf31	395	657.572	514.675
C7orf33	154	195.055	219.213
C7orf34	579	242.341	139.788
C7orf36	89	63.5407	130.257
C7orf38	234	175.845	174.735
C7orf41	671	369.423	762.482
C7orf42	296	471.383	791.075
C7orf44	1128	475.816	1474.13
C7orf45	89	263.029	0
C7orf46	409	817.163	390.772
C7orf47	190	697.47	228.745
C7orf49	71	0	114.372
C7orf53	242	466.95	270.046
C7orf55	449	265.984	565.507
C7orf58	1113	910.258	1213.62
C7orf61	690	679.738	876.854
C7orf62	173	493.549	0
C7orf63	49	67.9738	0
C7orf64	301	536.402	1267.63
C7orf68	542	422.62	600.454
C8A	217	1.47769	212.859
C8B	404	251.207	463.843
C8G	587	625.063	1169.14
C8orf16	0	0	0
C8orf22	255	283.717	606.808
C8orf30A	167	186.189	289.108
C8orf31	339	0	841.907
C8orf33	479	497.982	158.85
C8orf34	314	279.284	0
C8orf37	324	155.158	339.94
C8orf4	649	598.465	517.852
C8orf40	41	0	0
C8orf41	245	65.0184	638.578
C8orf44	602	348.735	597.277
C8orf45	75	0	0
C8orf46	811	478.772	1502.72
C8orf47	146	308.837	505.144
C8orf48	0	0	0
C8orf51	216	336.914	0
C8orf55	439	317.704	540.091
C8orf58	396	994.486	724.358
C8orf68	107	288.15	3.17701
C8orf76	748	478.772	228.745
C8orf82	489	514.236	841.907
C9	57	0	0
C9orf100	860	1409.72	829.199
C9orf102	214	274.851	584.569
C9orf103	25	174.368	0
C9orf11	55	0	0
C9orf114	134	90.1391	0
C9orf116	530	622.108	343.117
C9orf123	370	390.11	965.81
C9orf125	451	91.6168	206.505
C9orf131	53	0	63.5401
C9orf142	195	568.911	162.027
C9orf150	374	189.144	104.841
C9orf152	238	260.074	511.498
C9orf156	263	492.071	162.027
C9orf16	269	693.037	473.374
C9orf163	224	617.675	285.931
C9orf169	839	332.48	403.48
C9orf170	64	0	0
C9orf23	118	192.1	190.62
C9orf24	536	672.349	270.046
C9orf25	226	472.861	349.471
C9orf3	188	183.234	85.7792
C9orf30	348	434.441	495.613
C9orf37	566	1399.37	1010.29
C9orf41	37	0	0
C9orf43	878	638.362	892.739
C9orf46	135	0	0
C9orf47	153	183.234	114.372
C9orf6	85	0	0
C9orf62	407	271.895	158.85
C9orf68	282	381.244	603.631
C9orf7	100	17.7323	0
C9orf71	267	82.7507	228.745
C9orf72	286	502.415	517.852
C9orf75	225	0	0
C9orf78	553	687.126	791.075
C9orf80	401	369.423	819.668
C9orf82	505	171.412	219.213
C9orf86	44	161.068	0
C9orf89	193	367.945	387.595
C9orf9	1028	1031.43	1305.75
C9orf91	45	0	152.496
C9orf95	256	388.633	476.551
C9orf96	14	128.559	0
C9orf97	377	499.46	95.3102
C9orf98	79	124.126	0
CA1	412	481.727	403.48
CA10	445	342.824	273.223
CA11	405	713.725	791.075
CA12	813	1703.78	756.128
CA13	140	271.895	295.462
CA14	435	792.042	406.657
CA2	521	181.756	867.323
CA3	290	601.42	127.08
CA4	128	113.782	622.693
CA5A	74	134.47	336.763
CA5B	363	797.953	559.153
CA6	623	633.929	238.276
CA7	273	51.7192	432.073
CA8	157	0	0
CA9	730	1031.43	1388.35
CABC1	70	149.247	104.841
CABLES1	310	0	0
CABP2	430	0	190.62
CABP4	714	1931.34	384.418
CABP7	69	381.244	181.089
CABYR	575	11.8215	1289.86
CACHD1	95	87.1838	0
CACNA1D	339	231.997	476.551
CACNA1E	16	0	0
CACNB1	1074	1767.32	1817.25
CACNB3	95	121.171	0
CACNB4	84	0	0
CACNG1	424	794.998	304.993
CACNG2	714	722.591	416.188
CACNG3	86	158.113	206.505
CACNG4	189	305.882	3.17701
CACNG5	243	203.921	276.4
CACNG6	796	891.048	568.684
CACNG7	337	506.848	123.903
CACTIN	0	0	0
CACYBP	1037	1216.14	644.932
CADM1	68	125.604	187.443
CADM4	1217	1.47769	905.447
CADPS	233	53.1969	187.443
CALB1	274	211.31	273.223
CALCA	549	626.541	540.091
CALCB	553	1083.15	657.64
CALCOCO1	358	475.816	308.17
CALCOCO2	553	348.735	1108.78
CALCR	86	0	73.0712
CALCRL	850	0	257.338
CALD1	162	101.961	0
CALHM1	203	0	413.011
CALHM3	684	341.347	860.969
CALM2	822	994.486	457.489
CALM3	1008	868.882	543.268
CALML3	114	0	422.542
CALML4	136	164.024	54.0091
CALML5	52	242.341	228.745
CALML6	873	0	196.974
CALN1	141	1.47769	219.213
CALR	122	178.801	216.036
CALR3	283	93.0945	336.763
CAMK1	1323	512.759	800.606
CAMK1D	381	373.856	146.142
CAMK2A	1399	645.751	670.348
CAMK2B	283	727.024	409.834
CAMK2D	120	96.0499	0
CAMK2G	536	1.47769	555.976
CAMK2N1	496	605.853	737.066
CAMK2N2	370	647.229	238.276
CAMK4	246	317.704	174.735
CAMKK1	466	537.879	250.984
CAMKK2	611	873.315	1137.37
CAMKV	407	889.57	346.294
CAMLG	327	196.533	438.427
CAMP	115	224.609	123.903
CAND1	654	0	254.161
CANT1	170	548.223	514.675
CANX	86	60.5853	0
CAP1	329	591.076	1077.01
CAPG	0	0	0
CAPN1	309	548.223	533.737
CAPN10	258	44.3307	149.319
CAPN11	668	922.079	152.496
CAPN12	133	0	0
CAPN15	61	0	98.4872
CAPN2	95	161.068	50.8321
CAPN3	767	455.129	365.356
CAPN5	175	320.659	0
CAPN7	382	0	209.682
CAPNS1	381	419.664	819.668
CAPNS2	456	759.533	117.549
CAPRIN1	234	229.042	219.213
CAPS	992	1473.26	1137.37
CAPS2	599	0	149.319
CAPSL	42	260.074	0
CAPZA1	179	328.047	98.4872
CAPZA2	75	490.593	0
CAPZA3	247	212.787	422.542
CARD14	378	53.1969	196.974
CARD16	1914	316.226	1496.37
CARD17	1382	0	479.728
CARD18	491	432.963	937.217
CARD8	1300	1987.49	1966.57
CARD9	117	246.774	0
[truncated: 11,572 more rows]

## Sheet: Restriction factors
gene_symbol	Mock	Exp1	Exp2	log2(Exp1/Mock)	log2(Exp2/Mock)	Score
IFNA7	448	3812.44	6862.34	3.06108	3.90738	15.9658
PTGER4	263	1476.21	5359.61	2.44467	4.29784	14.6855
DEFB104B	232	1222.05	2567.02	2.34798	3.41263	13.8841
CTGF	240	1554.53	1639.34	2.64573	2.72188	13.7233
GPR12	1157	2272.69	5559.76	0.96793	2.25481	13.2869
PTGDR	287	867.405	2945.09	1.56278	3.31467	12.9965
NDUFA10	532	1950.55	1680.64	1.8549	1.6412	12.9246
DAAM2	141	904.347	949.925	2.59819	2.66837	12.8872
SOAT2	618	1887.01	1871.26	1.59489	1.58286	12.7872
IL27	1317	2668.71	3262.79	1.01337	1.30235	12.7669
OGG1	2818	4684.28	4975.19	0.731122	0.817867	12.758
TMEM120A	923	2398.29	2284.27	1.36806	1.29808	12.7439
B9D1	1294	2760.33	2980.03	1.08711	1.19722	12.7297
CST2	230	874.793	1467.78	1.88231	2.62232	12.7171
LYL1	559	2287.47	1388.35	2.01354	1.29723	12.6632
TEPP	557	1470.3	2058.7	1.38447	1.8673	12.6619
IFNA6	128	1626.94	533.737	3.56826	1.97824	12.652
PRRC1	109	632.452	937.217	2.43263	2.99273	12.6405
DBC1	928	1745.15	3564.6	0.903937	1.93012	12.6177
RIPPLY1	547	1561.92	1791.83	1.49678	1.69372	12.6164
TAS2R8	277	1090.54	1194.55	1.93908	2.06938	12.5602
BFAR	260	1266.38	978.518	2.24103	1.87231	12.5576
LASS1	124	509.803	1531.32	1.95573	3.52386	12.551
LRP5L	1703	4013.41	2798.94	1.23189	0.713502	12.5011
IL6ST	122	642.796	905.447	2.30609	2.79394	12.4895
NCALD	1475	2974.59	2811.65	1.00707	0.926077	12.4253
IFNA2	348	1504.29	1029.35	2.08061	1.53765	12.3965
BMP1	833	1759.93	2344.63	1.07009	1.4819	12.3898
FAM71F2	586	1340.27	2087.29	1.17986	1.81514	12.3752
CNO	55	313.27	1181.85	2.31423	4.19662	12.3421
TRIM55	192	622.108	1515.43	1.64582	2.91679	12.3337
RAB40C	91	585.166	663.994	2.55894	2.73838	12.317
CYP20A1	1058	2008.18	2668.69	0.918145	1.32661	12.3157
MAF1	581	1498.38	1674.28	1.35177	1.5109	12.3153
MGC45922	594	1634.33	1556.73	1.44488	1.37514	12.3013
HTR4	148	533.446	1359.76	1.78221	3.11593	12.3003
BBX	159	879.226	724.358	2.39553	2.11946	12.2965
FAM177A1	1453	2308.15	3802.88	0.664046	1.38195	12.2953
PTMA	1307	2259.39	3056.28	0.785049	1.21923	12.2565
BYSL	1100	2257.91	2331.92	1.0308	1.07713	12.2564
ZNF514	278	1505.77	787.898	2.39591	1.47014	12.2317
KIFC2	219	870.36	946.748	1.94275	2.06279	12.2255
FGF5	1037	2343.62	2055.52	1.16862	0.980246	12.2127
RTBDN	452	1121.57	1645.69	1.29236	1.84147	12.203
FAM13C	183	1015.17	683.056	2.4092	1.84437	12.1754
ARHGAP17	429	1148.17	1442.36	1.39955	1.72611	12.1732
PLXDC1	744	1666.84	1864.9	1.1531	1.31418	12.1705
PLAGL1	853	1759.93	2103.18	1.03626	1.29198	12.1657
CD8B	2474	3578.97	4412.86	0.530904	0.832315	12.1629
MMP16	230	613.242	1823.6	1.37676	2.93357	12.1578
IL3	850	2008.18	1791.83	1.23065	1.06706	12.1358
OR10J1	987	1963.85	2192.13	0.985348	1.14324	12.118
IL11RA	416	1210.23	1254.92	1.51823	1.57012	12.1143
COL8A2	596	1384.6	1674.28	1.20246	1.47474	12.1046
POLR1C	785	1471.78	2392.29	0.898305	1.59538	12.103
ACBD4	730	1864.85	1566.26	1.34117	1.09091	12.0822
ELN	895	1448.14	3504.24	0.688137	1.95722	12.0776
CCL22	522	1390.51	1378.82	1.39645	1.38436	12.0689
SHD	267	935.378	968.987	1.77101	1.8214	12.059
LRP8	592	1443.7	1518.61	1.2719	1.34438	12.0417
GUCA2B	385	1341.74	1013.47	1.7749	1.37354	12.0301
CYC1	145	552.656	930.863	1.85999	2.60172	12.0264
C6orf141	303	849.672	1245.39	1.45762	2.0039	12.0194
HTR3A	474	1273.77	1277.16	1.40731	1.41111	11.9769
FAM53A	898	2271.21	1620.27	1.32904	0.84435	11.9445
ANXA2	1521	2659.84	2633.74	0.802281	0.788105	11.9419
COLEC10	2018	3411.99	3081.7	0.754777	0.608341	11.9399
MAGT1	12	193.578	441.604	3.21	4.35948	11.9347
LOC146429	670	1465.87	1642.51	1.11796	1.28105	11.9292
MAGEA6	302	1193.97	829.199	1.94819	1.42747	11.9219
IFNA4	523	1551.58	1165.96	1.55079	1.14163	11.904
TRAPPC10	174	670.872	787.898	1.88768	2.1165	11.8927
ADAM15	254	772.832	1019.82	1.56817	1.96378	11.8837
CD2	954	2126.4	1750.53	1.14807	0.868905	11.8811
TMEM45B	304	848.195	1118.31	1.45054	1.84532	11.868
CXCL12	1336	2398.29	2357.34	0.839332	0.814588	11.8573
DAPK3	202	583.688	1159.61	1.48564	2.46389	11.8532
RHOT1	316	1080.19	895.916	1.74164	1.47451	11.8525
SOX30	125	557.089	670.348	2.07062	2.33331	11.8501
IRF8	195	796.475	718.004	1.97601	1.82832	11.8434
MRPL30	404	1038.82	1213.62	1.34106	1.56345	11.8376
C10orf91	851	1495.42	2192.13	0.806084	1.35482	11.8162
LCORL	73	682.693	359.002	3.06103	2.15244	11.8161
C5orf32	552	1136.34	1655.22	1.0284	1.56707	11.8107
PFDN5	1634	2486.95	3024.51	0.602959	0.884254	11.8038
LRP11	186	641.318	829.199	1.73251	2.09816	11.7811
DPH3	539	1944.64	1019.82	1.83203	0.907513	11.7714
ULBP1	209	783.176	743.42	1.85671	1.78252	11.7634
ENOPH1	742	2002.27	1340.7	1.42002	0.844899	11.7587
VRK1	40	329.525	406.657	2.76352	3.05886	11.7535
OTUB2	1499	2835.69	2303.33	0.915185	0.616378	11.7489
ADCY6	95	314.748	1324.81	1.62893	3.66818	11.7472
C11orf48	392	1433.36	870.5	1.84416	1.13113	11.7419
CYP4B1	135	617.675	590.923	2.11396	2.05113	11.7195
TMEM66	83	393.066	622.693	2.11571	2.7662	11.7191
PLA2G2C	622	1502.81	1312.1	1.25924	1.06484	11.7169
MXD3	219	768.399	772.013	1.76516	1.77184	11.7168
CCDC58	204	571.866	1067.47	1.44308	2.33197	11.7042
COX8A	453	1019.61	1334.34	1.15301	1.53782	11.7022
THAP11	855	1619.55	1801.36	0.913701	1.0663	11.6981
CLDN17	101	667.916	428.896	2.61055	1.98332	11.6948
RYBP	819	1652.06	1648.87	1.00353	1.00075	11.684
PPP1R1A	1349	2272.69	2341.45	0.748189	0.791008	11.6826
MED27	1616	2769.19	2484.42	0.773339	0.617377	11.666
COG8	361	814.208	1305.75	1.15159	1.82639	11.6434
HESX1	922	1762.89	1769.59	0.927697	0.933145	11.6433
ITK	110	530.491	536.914	2.17124	2.18828	11.6411
C17orf55	265	942.767	746.597	1.79269	1.46009	11.634
MORF4L1	809	1895.88	1436.01	1.21852	0.820139	11.6325
SIRT6	210	763.966	705.296	1.81477	1.70104	11.6305
RAD51L3	671	1830.86	1213.62	1.43465	0.845425	11.6284
CRISPLD2	652	1303.32	1540.85	0.988319	1.22815	11.6282
PTPRC	323	960.499	892.739	1.5432	1.43879	11.623
IER5	5	214.265	200.151	3.90217	3.80839	11.622
RARB	1076	1863.37	2049.17	0.78661	0.923038	11.6209
ZNF697	279	828.985	873.677	1.53757	1.61245	11.6154
PRL	1082	1703.78	2404.99	0.650207	1.14505	11.6153
LY6D	345	1021.08	899.093	1.53827	1.35661	11.6049
IL28A	236	759.533	787.898	1.64533	1.69755	11.602
RIT2	828	2447.06	1305.75	1.55191	0.650863	11.588
OAS1	184	709.292	638.578	1.89052	1.74122	11.5714
SLC27A2	433	833.418	1658.4	0.928941	1.91308	11.5611
IFT81	644	1216.14	1607.57	0.906761	1.30646	11.5585
KCTD18	304	775.788	1016.64	1.32338	1.7091	11.5566
CFLAR	52	390.11	359.002	2.69006	2.57329	11.5534
PTH	379	1145.21	883.208	1.57031	1.19923	11.5501
ASTE1	184	800.908	571.861	2.06348	1.58462	11.5416
TRIM16	354	1641.71	702.119	2.18195	0.968179	11.5397
VAMP3	565	1350.61	1181.85	1.24262	1.05156	11.5384
NUBP1	459	1075.76	1140.55	1.21104	1.29466	11.5331
NKG7	543	956.066	1906.2	0.804842	1.7929	11.5319
MRPL43	818	1819.04	1432.83	1.14338	0.801199	11.5291
PPP2R5C	294	879.226	829.199	1.54848	1.46494	11.5275
FSTL1	392	988.575	1023	1.31268	1.36157	11.524
C3orf58	20	202.444	374.887	2.82405	3.6814	11.52
BCL7B	300	821.596	905.447	1.42361	1.56221	11.5196
IL9	1128	1693.43	2516.19	0.581945	1.15046	11.512
RFPL2	671	1227.96	1645.69	0.862239	1.28171	11.5099
GTPBP2	0	196.533	146.142	4.3683	3.96479	11.5035
CHKA	224	531.969	1219.97	1.2117	2.39404	11.4957
ESRRA	435	857.061	1464.6	0.962328	1.72845	11.4901
ORC6L	377	864.449	1124.66	1.17604	1.55186	11.4884
ARMC2	405	882.181	1213.62	1.10423	1.55997	11.4861
TXNDC8	126	396.021	860.969	1.57795	2.67901	11.486
KHDRBS1	505	1892.92	886.385	1.88557	0.799546	11.4815
NDP	936	1660.92	1775.95	0.820735	0.916777	11.4699
NDUFB10	156	484.683	784.721	1.57532	2.25926	11.4654
SIAH2	323	1046.21	772.013	1.6653	1.23167	11.4648
LCE1A	1032	1761.41	1909.38	0.765541	0.881286	11.4637
ORMDL3	329	840.806	953.102	1.32755	1.5064	11.4624
FAM133B	1000	1875.19	1715.58	0.900354	0.772729	11.4584
GPR4	277	758.055	867.323	1.42016	1.61206	11.4563
STK17A	190	626.541	692.588	1.67025	1.81268	11.4501
C5orf38	232	594.032	968.987	1.31962	2.01628	11.4445
C7orf10	600	1080.19	1623.45	0.837701	1.42104	11.4391
PRKAG2	96	509.803	432.073	2.2939	2.06022	11.439
RNF141	89	328.047	721.181	1.77173	2.88473	11.4387
DCAF4L2	989	1499.86	2331.92	0.595855	1.22914	11.4323
TMEM222	880	1696.39	1572.62	0.939069	0.830436	11.4291
NUDT21	545	1258.99	1140.55	1.19312	1.05176	11.4263
SLC46A3	648	1579.65	1175.49	1.27255	0.849327	11.4256
LYG2	534	991.531	1518.61	0.880528	1.49054	11.4203
H2AFZ	395	719.635	1785.48	0.849254	2.14837	11.4166
LRBA	221	656.095	762.482	1.52783	1.74161	11.4126
RTN2	571	1850.07	972.164	1.67875	0.757426	11.4105
CNTD1	128	942.767	371.71	2.78745	1.46781	11.4036
MNDA	42	382.722	282.754	2.91692	2.4931	11.4024
CCL27	915	1759.93	1582.15	0.936167	0.783451	11.3994
FAM127A	713	1548.62	1302.57	1.1082	0.86033	11.3982
SLC22A12	528	1415.63	1003.93	1.40592	0.914286	11.3877
IL1RN	1345	2136.74	2201.67	0.663855	0.706841	11.3871
HEXB	181	551.179	730.712	1.55489	1.95534	11.3784
SDCBP	496	914.691	1505.9	0.869833	1.58297	11.3746
DTL	223	492.071	1324.81	1.10756	2.51823	11.3732
FRMPD2	416	904.347	1124.66	1.10189	1.41334	11.3699
C21orf59	61	404.887	346.294	2.54683	2.32718	11.3672
UXT	563	1167.38	1239.03	1.03897	1.1242	11.3657
RFC5	676	1524.98	1223.15	1.16194	0.846065	11.3591
BTN3A3	1327	2036.26	2255.67	0.613989	0.760941	11.3555
SLC35E2	247	521.625	1385.18	1.04864	2.44061	11.3541
DPPA4	286	902.869	718.004	1.62481	1.29835	11.3485
IGSF11	74	431.486	378.064	2.39391	2.20783	11.3479
2017-09-10	1404	2121.96	2338.28	0.592401	0.731821	11.3464
TAAR8	334	799.431	959.456	1.2345	1.49477	11.3415
OPTC	612	1130.43	1436.01	0.874596	1.21709	11.33
VPS16	351	749.189	1134.19	1.07246	1.66426	11.3262
DCI	275	759.533	784.721	1.43302	1.47949	11.3117
RILPL2	726	2045.12	1134.19	1.48145	0.636551	11.3065
LOC554202	563	1773.23	943.571	1.63789	0.734805	11.3059
ACER2	193	709.292	575.038	1.8251	1.52705	11.3054
BOD1	23	208.354	324.055	2.72613	3.33955	11.3035
IFNA13	319	811.252	864.146	1.31974	1.40979	11.2961
CTSZ	696	1403.81	1308.93	1.00184	0.901624	11.2954
ADAM12	297	1012.22	673.525	1.73539	1.15476	11.2893
LZIC	321	1198.41	663.994	1.8682	1.02591	11.2873
IFNA1	302	725.546	914.978	1.23727	1.56787	11.2789
VSTM2L	1028	2553.45	1458.25	1.30428	0.500287	11.2789
FBXO3	168	647.229	533.737	1.88452	1.61103	11.2775
HTR7	135	305.882	1823.6	1.12333	3.66056	11.2686
PIGH	290	870.36	718.004	1.55313	1.27898	11.2657
VGLL2	420	1284.11	810.137	1.58956	0.931528	11.2623
MUTED	163	440.352	838.73	1.38028	2.29453	11.2613
HIST1H3H	491	948.678	1258.09	0.936235	1.33978	11.2554
UNQ5830	328	820.118	857.792	1.29629	1.36033	11.2455
RLN2	197	855.583	505.144	2.06404	1.31535	11.2453
BDKRB1	599	1273.77	1159.61	1.07587	0.94151	11.2421
DDB2	155	500.937	619.516	1.63068	1.93178	11.2363
SH3BP2	180	463.995	864.146	1.31887	2.20187	11.2321
CACNB1	1074	1767.32	1817.25	0.713337	0.753308	11.2304
NDUFB1	608	1151.12	1302.57	0.90984	1.08672	11.2262
ATOX1	166	432.963	867.323	1.33161	2.31753	11.225
SERPINA4	96	455.129	416.188	2.13357	2.00743	11.2219
DMPK	65	323.614	416.188	2.15322	2.50653	11.2192
NR6A1	97	404.887	473.374	1.95511	2.17553	11.2184
FAM19A1	781	1318.1	1598.03	0.747615	1.02355	11.2171
CD200R1	1230	1916.57	2020.58	0.635691	0.711549	11.2117
RAPSN	216	685.649	625.87	1.62204	1.49241	11.2059
PANK2	217	644.273	667.171	1.5272	1.57683	11.2042
VKORC1	1096	2281.55	1575.8	1.05098	0.519855	11.204
C9orf37	566	1399.37	1010.29	1.29091	0.824836	11.2024
RPP14	461	970.843	1070.65	1.0583	1.1981	11.2012
RPP14	461	970.843	1070.65	1.0583	1.1981	11.2012
PCTK2	352	679.738	1273.98	0.930058	1.82656	11.2011
ASMTL	23	143.336	629.047	2.21616	4.27538	11.1998
ASMTL	23	143.336	629.047	2.21616	4.27538	11.1998
CXCR6	128	398.977	660.817	1.56735	2.28125	11.1957
SH3RF3	110	338.391	727.535	1.53767	2.61968	11.1952
ADIPOR1	332	917.646	765.659	1.43958	1.18143	11.1952
DGKE	106	409.32	501.967	1.85393	2.14193	11.1883
AGGF1	196	744.756	530.56	1.87337	1.39181	11.1878
TNNT2	690	1397.9	1239.03	1.00811	0.835384	11.1805
LAIR1	103	317.704	740.243	1.53607	2.73103	11.1775
TANK	78	264.507	724.358	1.64127	3.06091	11.1745
IL4I1	116	620.63	378.064	2.32337	1.62287	11.1723
HNRNPF	507	1275.25	940.394	1.31381	0.878362	11.1695
MAZ	162	397.499	962.633	1.24439	2.49949	11.1657
SLC25A5	194	548.223	689.411	1.45227	1.77757	11.1654
RAB15	111	413.753	511.498	1.80822	2.10766	11.1635
C15orf5	403	961.977	895.916	1.23478	1.13324	11.163
XRCC2	125	486.16	482.905	1.87785	1.86835	11.1617
C1orf92	86	328.047	527.383	1.81612	2.48484	11.1578
TYR	586	1165.9	1172.32	0.980379	0.988231	11.1491
FANCL	24	242.341	244.63	2.89177	2.90479	11.1478
PROCR	142	558.567	476.551	1.90326	1.67852	11.1448
TIAF1	299	938.334	663.994	1.61779	1.12513	11.1411
ZNF784	360	1462.91	648.109	1.99308	0.830802	11.1404
VSTM2A	522	1728.9	848.261	1.70868	0.68999	11.1392
MATN2	359	1173.29	698.942	1.68111	0.942046	11.1359
WISP2	924	1553.05	1610.74	0.742872	0.79516	11.1332
ADPRHL2	171	625.063	514.675	1.81091	1.53543	11.131
SUCNR1	258	608.809	854.615	1.20726	1.68982	11.1297
GNAS	1202	1821.99	2001.51	0.596024	0.730892	11.1282
SERPINB2	389	1439.27	692.588	1.86087	0.816289	11.1272
TNS4	471	1248.65	870.5	1.38777	0.872286	11.1264
KRTAP3-3	293	740.323	778.367	1.30819	1.37955	11.1228
TSPAN9	284	546.746	1315.28	0.921202	2.17241	11.1191
GRHL1	672	981.187	2312.86	0.539385	1.76806	11.1161
TRIM25	221	611.764	683.056	1.42847	1.58508	11.1156
CCNE2	257	698.948	705.296	1.40884	1.4217	11.1152
CDC42EP4	828	1313.67	1686.99	0.659518	1.01796	11.1118
SPRR1B	466	1021.08	981.695	1.11513	1.05894	11.1104
MUSTN1	202	539.357	714.827	1.37368	1.77357	11.1096
GPR162	1041	1655.01	1772.77	0.663772	0.762358	11.1075
GBP1	331	979.709	702.119	1.53723	1.06235	11.1053
PCDHB12	120	515.714	425.719	2.01577	1.74489	11.1045
TTC27	274	693.037	759.305	1.30771	1.43766	11.0954
C21orf136	1046	1722.99	1699.7	0.714652	0.695132	11.0945
TMEM179B	18	462.517	136.611	4.07687	2.3885	11.0935
MCCC2	426	833.418	1102.42	0.951919	1.3513	11.0907
MAK16	398	936.856	870.5	1.21458	1.10975	11.086
PTGES3	159	536.402	533.737	1.69294	1.68589	11.0853
TNFAIP6	126	635.407	381.241	2.2466	1.52445	11.0835
SLC36A2	546	941.289	1382	0.774799	1.324	11.0819
MUCL1	454	939.811	1019.82	1.03352	1.15019	11.0814
RAGE	844	1790.96	1289.86	1.07646	0.606054	11.0795
C6orf162	1	127.081	171.558	3.63946	4.04486	11.0794
UGT8	149	393.066	772.013	1.34199	2.29817	11.0759
SLC24A4	42	441.83	212.859	3.1192	2.09955	11.0758
C21orf63	241	502.415	1083.36	1.02963	2.12301	11.074
IL25	723	1671.27	1134.19	1.19766	0.642443	11.0672
C1orf157	177	497.982	651.286	1.44174	1.82224	11.0653
HOMER3	139	518.67	473.374	1.82705	1.69783	11.0588
MEST	1233	2105.71	1779.12	0.767315	0.525427	11.056
CLEC4E	1116	1718.55	1849.02	0.618359	0.723334	11.0555
WDSUB1	126	495.026	447.958	1.89275	1.75161	11.0552
SLC31A1	606	1009.26	1451.89	0.726524	1.24683	11.0534
NXPH1	129	447.74	505.144	1.71944	1.88989	11.0467
CPSF4	1156	1717.08	1960.21	0.566764	0.756784	11.0463
PLEKHA1	370	848.195	857.792	1.17531	1.19135	11.0425
IL6	122	537.879	403.48	2.05332	1.64728	11.0398
NIT2	138	424.097	581.392	1.55242	1.99852	11.0343
FAM131C	693	1513.16	1124.66	1.11547	0.690664	11.0325
PTTG1	284	741.801	711.65	1.35453	1.29548	11.0309
ZNF354C	217	797.953	517.852	1.83158	1.21744	11.0292
COX4I2	397	1139.3	746.597	1.49765	0.894496	11.0273
CARD8	1300	1987.49	1966.57	0.608625	0.59343	11.0259
LOC100130890	49	255.641	368.533	2.17069	2.68163	11.0255
STX16	358	991.531	727.535	1.44443	1.003	11.025
C6orf223	634	1028.47	1505.9	0.689331	1.23504	11.024
MTERFD2	250	1015.17	521.029	1.97928	1.03028	11.0237
TSPAN18	1051	2108.66	1486.84	0.997731	0.496495	11.0222
MAFB	191	969.365	425.719	2.28465	1.1162	11.0207
C1orf57	165	542.313	527.383	1.65813	1.6186	11.0192
HSD17B12	96	279.284	759.305	1.44842	2.85949	11.0188
EDN2	653	1397.9	1096.07	1.08646	0.738359	11.0149
TRAPPC3	112	347.257	597.277	1.55008	2.31547	11.0128
IFNA17	258	815.685	594.1	1.62336	1.17256	11.0113
NAT1	280	582.21	972.164	1.03006	1.75991	11.011
VWA1	65	260.074	482.905	1.84839	2.71635	11.0066
POLR2L	50	237.908	413.011	2.04677	2.81766	11.0064
ENST00000377837	287	808.297	660.817	1.46216	1.17546	11.0022
HIST1H2BO	553	1038.82	1143.72	0.897556	1.03509	11.0019
PBX2	448	1111.22	841.907	1.29165	0.895348	10.9993
GRPEL2	297	678.26	816.491	1.16472	1.42876	10.9987
ORM1	877	1839.73	1296.22	1.0603	0.558391	10.9967
BDH2	881	1340.27	1718.76	0.599746	0.956241	10.9923
ZSCAN5A	533	1495.42	867.323	1.47115	0.692156	10.9922
NOL12	595	1034.38	1283.51	0.787645	1.09629	10.9893
SH2D4A	580	948.678	1439.18	0.700331	1.29645	10.9796
IL28B	344	682.693	1003.93	0.968467	1.51814	10.9788
SPAG16	626	917.646	2036.46	0.544548	1.68603	10.9773
MLL5	286	998.919	578.215	1.76914	0.990747	10.9762
LRRC47	233	622.108	654.463	1.37921	1.45123	10.9735
APLF	371	614.719	1639.34	0.713417	2.11402	10.9732
SRCRB4D	537	926.512	1277.16	0.775757	1.23458	10.9704
COPS8	804	1291.5	1515.43	0.677077	0.906117	10.968
SELT	875	1792.44	1296.22	1.0262	0.561647	10.9663
C15orf21	797	1340.27	1420.12	0.742603	0.825498	10.9663
COPS6	256	1765.84	447.958	2.739	0.783789	10.9627
MAGEA2	473	1359.48	797.429	1.50353	0.741312	10.9627
PCMTD2	362	715.202	994.403	0.963081	1.43296	10.9598
VSIG4	378	998.919	743.42	1.37868	0.957397	10.9568
OPRL1	808	1576.7	1261.27	0.955853	0.6361	10.9505
SNRPG	399	919.124	829.199	1.18377	1.03691	10.9431
CANT1	170	548.223	514.675	1.63285	1.54343	10.942
PTK6	850	1225.01	1896.67	0.522109	1.14865	10.9368
SLC39A9	396	741.801	1073.83	0.888871	1.41658	10.9364
SHISA5	484	908.78	1077.01	0.895208	1.13778	10.9359
LCN2	411	1216.14	724.358	1.54223	0.802663	10.9292
H2AFV	516	892.525	1235.86	0.778905	1.244	10.929
FGFBP3	160	441.83	613.162	1.41024	1.87407	10.928
POLK	349	1120.09	644.932	1.65438	0.867362	10.924
FBXO9	284	922.079	584.569	1.66464	1.01603	10.9237
GPX8	753	1230.92	1420.12	0.701651	0.906383	10.9232
TCEANC	485	1083.15	902.27	1.14299	0.882032	10.9223
EIF2C3	78	304.404	432.073	1.83705	2.32871	10.9208
CYB5D1	55	396.021	247.807	2.64304	1.98778	10.9156
FAM3B	424	1232.39	737.066	1.51736	0.78354	10.9114
PTGER2	168	598.465	463.843	1.7733	1.41253	10.9029
PVRL1	1152	1845.64	1702.88	0.675304	0.55981	10.8989
DNTTIP1	259	574.822	797.429	1.12039	1.58573	10.8968
MYD88	468	1114.18	845.084	1.23379	0.839055	10.8957
CDCA3	263	780.221	590.923	1.53335	1.13828	10.8951
EPN1	82	362.034	362.179	2.01573	2.01629	10.8937
PTCHD1	23	211.31	225.567	2.74553	2.8356	10.8908
TCERG1L	71	286.672	413.011	1.87288	2.3847	10.8891
LIMD1	407	1117.13	733.889	1.43454	0.835039	10.8873
MLF1IP	459	1044.73	857.792	1.16921	0.887761	10.8839
MS4A8B	591	1186.59	1038.88	0.993487	0.803414	10.881
HLA-DOA	522	1214.66	895.916	1.20289	0.767951	10.8804
CNOT6	218	746.234	505.144	1.7298	1.17594	10.8771
SIRPD	524	1211.71	899.093	1.19399	0.767588	10.8757
C7orf64	301	536.402	1267.63	0.813048	2.03848	10.8727
MYOC	401	817.163	905.447	1.00903	1.15534	10.8718
C11orf58	414	778.743	1010.29	0.895491	1.26684	10.8591
FAM9C	415	1137.82	733.889	1.43336	0.807624	10.8579
OR8H2	316	613.242	965.81	0.93492	1.58173	10.853
CEND1	449	802.386	1102.42	0.823672	1.27714	10.8521
RLBP1	804	1513.16	1242.21	0.903963	0.621376	10.8458
ADM	347	935.378	676.702	1.40497	0.943761	10.8363
SPAG7	151	579.255	416.188	1.87183	1.40443	10.8359
DUPD1	606	1180.68	1054.77	0.950777	0.789535	10.8351
CD300C	650	1739.24	953.102	1.40619	0.545223	10.8341
WNT10B	290	964.932	562.33	1.70034	0.931885	10.826
PPP5C	183	589.599	489.259	1.6354	1.37119	10.8256
GJB2	593	901.391	1553.56	0.595913	1.3746	10.8201
MAGEB6	74	558.567	241.453	2.75887	1.58182	10.8181
LSM8	251	567.433	733.889	1.1456	1.51104	10.8167
TMEM199	291	548.223	1026.17	0.891079	1.78343	10.8152
ZNHIT1	66	314.748	324.055	2.09525	2.13601	10.8149
SGK493	323	573.344	1165.96	0.808825	1.82025	10.8141
C5orf40	68	362.034	292.285	2.25389	1.95436	10.8126
ATP5E	332	607.331	1057.94	0.852048	1.64277	10.8109
EHD4	284	925.035	559.153	1.6692	0.953001	10.8107
RPL39L	164	385.677	740.243	1.18524	2.10827	10.8042
MAST2	254	599.943	683.056	1.20814	1.39244	10.7969
TCEAL5	319	718.158	743.42	1.14616	1.19537	10.7947
SLC45A3	181	453.651	629.047	1.27947	1.74235	10.7858
TTC31	948	1799.83	1340.7	0.917755	0.495606	10.7845
GCOM1	595	975.276	1251.74	0.703593	1.06041	10.7786
CAP1	329	591.076	1077.01	0.826263	1.681	10.7737
UPK3B	721	1092.01	1486.84	0.592199	1.03398	10.7723
ESAM	141	632.452	362.179	2.08904	1.30145	10.7713
SPERT	421	1118.61	727.535	1.38879	0.775023	10.7688
STK24	408	842.284	848.261	1.02783	1.03791	10.7674
C8orf58	396	994.486	724.358	1.30691	0.855003	10.7623
PITPNB	459	718.158	1455.07	0.634663	1.64331	10.762
BBS1	362	656.095	1019.82	0.840425	1.46902	10.7612
PSG5	213	628.019	524.206	1.51655	1.26035	10.759
UBE2J1	220	802.386	467.02	1.82053	1.05242	10.7576
FBXL18	665	964.932	1677.46	0.530414	1.32189	10.7562
SNRPD3	131	314.748	756.128	1.20363	2.44189	10.7562
PNMAL1	867	1431.88	1372.47	0.717305	0.656596	10.7561
RGS17	279	598.465	759.305	1.0741	1.41249	10.7516
BRE	292	867.405	578.215	1.53869	0.961796	10.7506
CBL	0	109.349	139.788	3.57712	3.90485	10.7432
OXCT1	190	471.383	616.339	1.26719	1.64694	10.7427
SLC12A8	297	1087.58	533.737	1.83802	0.824671	10.7423
CNTN4	702	1019.61	1632.98	0.532144	1.20637	10.7416
SPINK2	93	421.142	324.055	2.06552	1.69744	10.7409
MBIP	430	790.565	975.341	0.863514	1.16312	10.7396
TMEM91	71	218.698	609.985	1.49745	2.93624	10.7384
C5orf15	499	1029.95	895.916	1.03078	0.831712	10.7357
EGLN2	462	811.252	1054.77	0.799039	1.17368	10.7345
PIN4	420	793.52	930.863	0.901997	1.12965	10.7331
ZNF548	64	385.677	254.161	2.41873	1.83582	10.732
URM1	850	1307.76	1458.25	0.615675	0.771685	10.7312
C19orf18	285	571.866	832.376	0.979973	1.51375	10.7252
CENPT	130	305.882	778.367	1.17396	2.49344	10.7237
CYBB	139	319.181	794.252	1.14357	2.43233	10.7212
IVD	371	1216.14	619.516	1.68626	0.724453	10.7169
GUCA1A	870	1451.09	1343.87	0.731472	0.621518	10.7149
DNAJC15	89	393.066	324.055	2.02551	1.75458	10.7137
HTN1	273	1105.31	489.259	1.97857	0.818987	10.7069
C19orf39	327	691.559	759.305	1.05782	1.19081	10.6971
COX4I1	917	1303.32	1680.64	0.502581	0.866925	10.6968
MAPK1IP1L	269	666.439	619.516	1.27769	1.17398	10.6935
SCGB1C1	325	740.323	698.942	1.16335	1.08151	10.688
PLTP	331	638.362	860.969	0.927029	1.35285	10.6851
P2RX6	398	765.444	876.854	0.926453	1.12013	10.6848
MTERFD3	102	415.231	343.117	1.92475	1.65665	10.6786
C15orf48	114	548.223	314.524	2.1705	1.38798	10.6766
ENST00000401851	531	1154.08	873.677	1.10549	0.70789	10.6742
FGA	703	1465.87	1042.06	1.04959	0.561241	10.6735
RAD23B	236	492.071	762.482	1.02923	1.65084	10.67
FBLN5	226	453.651	838.73	0.974253	1.84652	10.6698
F2RL2	167	393.066	651.286	1.18727	1.90153	10.6682
MRPL11	184	469.906	562.33	1.30669	1.56079	10.6641
TUBA8	175	472.861	524.206	1.38408	1.52987	10.6638
DBR1	103	397.499	355.825	1.85047	1.69483	10.6626
C12orf23	64	229.042	432.073	1.69167	2.57869	10.6614
TMEM208	278	570.389	765.659	1.01095	1.42935	10.66
LDHD	558	800.908	1712.41	0.513648	1.60046	10.6562
PSMC5	106	511.281	304.993	2.16794	1.44119	10.6551
DHDDS	825	1346.18	1305.75	0.699697	0.656037	10.6534
SPP2	249	552.656	676.702	1.1193	1.40673	10.6531
PRDX5	277	523.103	899.093	0.893362	1.66338	10.6528
C1QL2	128	325.092	603.631	1.27989	2.1527	10.6505
SMOC1	942	1337.31	1648.87	0.501049	0.801164	10.6494
AURKAIP1	259	463.995	1073.83	0.817266	2.01046	10.6488
RPL26	220	508.326	635.401	1.17223	1.48856	10.6454
SPAG4L	637	1180.68	1042.06	0.879942	0.701377	10.6445
PDE6D	287	573.344	791.075	0.973884	1.43147	10.6438
HSD17B7	265	895.481	501.967	1.71925	0.896619	10.6417
SEPX1	441	781.699	975.341	0.811824	1.1275	10.6394
KRTAP20-1	52	202.444	403.48	1.77674	2.73748	10.6285
RFC2	416	740.323	956.279	0.816659	1.18159	10.6259
RBM11	560	1548.62	816.491	1.45124	0.536037	10.6257
BLK	130	320.659	622.693	1.23992	2.17608	10.6228
IRAK1BP1	441	672.349	1426.48	0.597383	1.67133	10.6201
ECHDC3	584	1108.27	975.341	0.912731	0.73016	10.6198
MRPL47	680	1236.83	1080.18	0.853593	0.659901	10.619
HMGN2	405	842.284	781.544	1.03822	0.931558	10.6116
WNT9A	200	574.822	489.259	1.47761	1.2494	10.6107
ARTN	96	366.467	346.294	1.82846	1.749	10.6061
MUC20	1055	1558.96	1585.33	0.558959	0.582998	10.6049
AATF	8	217.221	111.195	3.65802	2.75126	10.6038
ALS2CR8	72	406.365	250.984	2.34415	1.67026	10.6034
AZI2	478	938.334	867.323	0.958514	0.846227	10.6016
PSKH1	151	416.709	489.259	1.40619	1.63273	10.5981
GALNT6	222	1099.4	400.303	2.25759	0.822564	10.5964
TMEM110	180	362.034	867.323	0.969436	2.20711	10.594
C21orf49	435	706.336	1134.19	0.686832	1.36245	10.5933
IL10	168	487.638	463.843	1.48322	1.41253	10.5886
TNFSF13B	370	846.717	695.765	1.17282	0.893187	10.5869
ZNF324	328	601.42	883.208	0.855141	1.40197	10.586
C11orf39	596	1374.25	886.385	1.19172	0.564801	10.5835
FUT6	226	669.394	489.259	1.52546	1.081	10.5779
FKBP3	188	362.034	953.102	0.909935	2.28219	10.5755
SIGLEC12	73	378.289	260.515	2.22595	1.70452	10.5675
DNASE1L3	359	775.788	711.65	1.09052	0.967678	10.5645
LOC100294357	163	598.465	384.418	1.8144	1.18895	10.5613
CDK5	181	694.515	390.772	1.88306	1.06921	10.5612
CNNM1	478	1355.04	721.181	1.48399	0.583347	10.5607
ZNF385A	409	664.961	1111.95	0.687854	1.42099	10.5578
PM20D1	301	712.247	622.693	1.21558	1.02459	10.5578
GLRX2	457	664.961	1610.74	0.531381	1.79516	10.5514
PIP5KL1	349	695.992	759.305	0.975669	1.09957	10.5482
LOC284297	382	1258.99	600.454	1.69476	0.63903	10.5457
NKAIN2	156	430.008	473.374	1.40635	1.54196	10.5438
IL9R	234	667.916	498.79	1.47423	1.06019	10.5415
IL9R	234	667.916	498.79	1.47423	1.06019	10.5415
EIF3M	96	542.313	260.515	2.38142	1.35164	10.5401
LOC153328	157	356.124	641.755	1.13248	1.96448	10.5382
C2orf49	366	669.394	854.615	0.853516	1.20132	10.5326
MTL5	617	919.124	1315.28	0.567405	1.07976	10.5321
ZMAT2	337	744.756	673.525	1.12108	0.978059	10.5294
LIPM	569	808.297	1566.26	0.499061	1.44487	10.528
MRPS25	474	836.373	934.04	0.806287	0.963841	10.5279
LPAR4	229	601.42	521.029	1.35515	1.15178	10.5238
TIMM17A	81	579.255	222.39	2.69495	1.35261	10.5199
LIF	546	794.998	1420.12	0.5339	1.36298	10.5147
CMTM7	352	555.612	1251.74	0.643822	1.80135	10.5138
C19orf51	189	601.42	428.896	1.6194	1.14111	10.5132
LRRC46	566	1162.94	883.208	1.02599	0.632927	10.511
FCRL2	531	837.851	1131.01	0.648182	1.07662	10.5102
CGGBP1	289	709.292	584.569	1.26643	0.991699	10.5067
C1orf26	154	540.835	378.064	1.74792	1.2426	10.5057
HBE1	208	672.349	438.427	1.64618	1.04054	10.5053
IL6R	474	789.087	1007.11	0.723345	1.0714	10.504
DNAJC22	512	1025.52	848.261	0.98823	0.717366	10.5033
EXO1	300	695.992	616.339	1.18738	1.01468	10.5029
MYBL2	202	514.236	514.675	1.30615	1.30736	10.4983
MSMB	469	818.641	930.863	0.790721	0.973959	10.4982
SEL1L2	164	379.767	587.746	1.16352	1.78045	10.4979
AURKC	743	1239.78	1153.25	0.730955	0.627444	10.4978
OR4K17	243	424.097	1042.06	0.778881	2.05601	10.4959
TMEM171	125	1089.06	250.984	3.02524	0.950999	10.4947
ZWILCH	213	894.003	397.126	2.01928	0.868431	10.4911
AEN	510	753.622	1343.87	0.554348	1.38051	10.4905
WARS	552	1239.78	832.376	1.15304	0.583894	10.4871
TEX19	276	551.179	711.65	0.972445	1.33528	10.4849
RPL7L1	672	1078.71	1140.55	0.674782	0.754474	10.4831
HMGN1	551	1227.96	832.376	1.14189	0.586463	10.4803
LILRA4	183	505.37	463.843	1.41701	1.29581	10.4789
OLFM1	444	1360.95	660.817	1.59442	0.563228	10.4764
CLCNKB	209	413.753	749.774	0.952294	1.79464	10.474
C6orf138	480	1056.55	772.013	1.1221	0.67441	10.473
NPDC1	350	664.961	775.19	0.906807	1.12504	10.4727
B3GNT2	285	511.281	870.5	0.821346	1.57761	10.4725
HORMAD2	341	666.439	743.42	0.946488	1.10198	10.4716
MRPL28	278	625.063	609.985	1.14083	1.10617	10.4688
C1QTNF3	860	1340.27	1296.22	0.634156	0.586309	10.4611
PATE	184	391.588	654.463	1.04966	1.77613	10.4608
IQCF1	196	483.205	517.852	1.25954	1.35749	10.4563
ADIPOR2	70	215.743	454.312	1.49661	2.53702	10.4555
ENTPD4	23	175.845	196.974	2.49356	2.64891	10.4513
CD47	445	786.132	883.208	0.80714	0.97313	10.4507
RRAS2	72	339.869	260.515	2.09312	1.72201	10.4497
SGCD	693	998.919	1353.4	0.521214	0.955618	10.4447
OR52E6	77	276.328	336.763	1.71858	1.99486	10.4407
ACSF2	494	1174.76	752.951	1.2331	0.598166	10.4394
VPS36	574	862.972	1207.26	0.579966	1.0596	10.4393
SCOC	530	1232.39	791.075	1.20209	0.568977	10.4348
PDIA2	504	828.985	994.403	0.706876	0.966498	10.4319
ZCRB1	398	1093.49	629.047	1.43543	0.647354	10.4302
ORAI2	641	1229.44	956.279	0.928958	0.569782	10.4275
RQCD1	317	799.431	578.215	1.30762	0.847054	10.4273
CCNB3	141	292.583	775.19	1.00278	2.37849	10.4272
RPS16	1017	1507.24	1458.25	0.563018	0.515658	10.4201
NRBF2	54	220.176	304.993	1.84659	2.29917	10.4166
ITPKC	143	413.753	413.011	1.46969	1.46716	10.4124
CDCA4	617	941.289	1159.61	0.601418	0.899487	10.4118
PRMT6	623	1276.72	908.624	1.02343	0.537269	10.4074
TEX261	374	657.572	845.084	0.797818	1.15496	10.4063
TUBB1	157	471.383	403.48	1.52734	1.30797	10.404
TESC	223	981.187	390.772	2.08883	0.782451	10.4025
ACOT7	84	310.315	314.524	1.76876	1.78759	10.3998
S1PR4	252	713.725	486.082	1.46587	0.921012	10.3948
FAM57A	620	920.601	1210.44	0.562812	0.953977	10.3912
MORN2	449	1256.04	667.171	1.46375	0.561027	10.3907
CYP4F22	613	1106.79	953.102	0.842055	0.628457	10.3868
GCG	339	639.84	740.243	0.896858	1.10413	10.3838
PTPMT1	409	888.092	695.765	1.09991	0.752237	10.3827
GSTA3	518	985.62	845.084	0.915057	0.695528	10.3817
MGC4172	587	976.754	997.58	0.724959	0.755092	10.3804
CTSB	635	1112.7	988.049	0.799603	0.629812	10.3804
ANKDD1A	962	1408.24	1413.77	0.545073	0.550686	10.3782
GPX3	298	542.313	778.367	0.842555	1.35594	10.3782
PPM1A	48	161.068	460.666	1.56045	3.02058	10.3777
C12orf10	425	1381.64	619.516	1.6777	0.533228	10.3776
GNG10	81	367.945	260.515	2.05424	1.57177	10.3739
C10orf128	345	645.751	746.597	0.885329	1.09171	10.3738
RIMBP2	111	403.41	320.878	1.77256	1.45129	10.3728
RNF144B	90	243.819	479.728	1.3438	2.29198	10.3724
SIRPB1	312	701.903	603.631	1.14462	0.930311	10.3707
DOK5	423	1077.24	657.64	1.32823	0.624704	10.3692
BXDC5	433	731.457	895.916	0.743056	1.03207	10.3665
BCL11A	300	557.089	743.42	0.871308	1.28119	10.3663
WFDC9	173	769.877	336.763	2.0914	0.922105	10.3605
TSC22D3	782	1134.87	1299.4	0.531607	0.725329	10.3518
SLAMF8	102	279.284	438.427	1.36899	2.00137	10.3511
ERG	326	647.229	676.702	0.967934	1.03122	10.3457
EBF4	47	229.042	241.453	2.06823	2.14125	10.3454
DDIT4	469	731.457	1035.7	0.630337	1.12638	10.3414
HDDC3	435	729.979	892.739	0.73368	1.0205	10.3403
CASP6	484	1068.37	743.42	1.12627	0.608943	10.3344
MED20	280	561.523	644.932	0.978758	1.17529	10.3318
DUSP1	107	351.69	339.94	1.62825	1.5806	10.3313
SLURP1	291	434.441	1563.09	0.562229	2.38576	10.3298
hCG_1741344	366	724.069	695.765	0.965182	0.908454	10.3269
IL17RE	471	786.132	905.447	0.72697	0.928439	10.324
FLRT1	168	418.187	467.02	1.26636	1.42217	10.3229
DEFA5	446	763.966	860.969	0.763237	0.933587	10.3207
PROSC	248	514.236	603.631	1.02285	1.25	10.3179
KLHL14	369	1208.75	555.976	1.68513	0.578544	10.3177
PSG3	192	424.097	546.445	1.10366	1.46188	10.3162
PRKACG	110	310.315	400.303	1.41646	1.77365	10.3131
RNASE7	706	1148.17	1077.01	0.69381	0.602328	10.3117
IRX6	233	834.895	413.011	1.79782	0.799739	10.3085
GNB5	601	892.525	1146.9	0.562795	0.921019	10.3074
ODF3	319	1493.95	470.197	2.19259	0.545539	10.3074
THUMPD1	329	537.879	937.217	0.692573	1.48241	10.307
RPH3AL	309	616.197	651.286	0.97306	1.05172	10.3046
HSPB9	432	874.793	724.358	1.00129	0.732436	10.3041
CYTH2	396	691.559	810.137	0.789085	1.01438	10.3035
FXC1	390	676.782	813.314	0.779853	1.04144	10.2982
SLC24A5	149	608.809	317.701	1.96047	1.04335	10.298
MRPS33	479	753.622	988.049	0.643025	1.02928	10.2966
KIAA1919	398	571.866	1416.95	0.512119	1.80629	10.2955
NGFRAP1	776	1236.83	1140.55	0.66566	0.549717	10.2887
PPP2R2D	137	539.357	311.347	1.90193	1.12831	10.2874
ARF1	822	1297.41	1185.02	0.652059	0.522384	10.2868
EGR2	213	679.738	409.834	1.629	0.912775	10.2859
DEPDC7	161	527.536	362.179	1.65236	1.122	10.2853
PACSIN1	426	722.591	848.261	0.74868	0.977088	10.2848
SERINC2	196	737.368	368.533	1.85917	0.877774	10.2789
C16orf54	426	800.908	752.951	0.895211	0.807262	10.2783
MRPL50	360	586.643	905.447	0.689343	1.30695	10.2757
PDGFRA	330	580.733	772.013	0.79697	1.20166	10.2757
LIPF	571	954.588	940.394	0.731375	0.709988	10.2739
SPNS2	175	670.872	346.294	1.87986	0.945542	10.2737
RAB5B	225	459.562	597.277	0.998655	1.36969	10.2731
CA11	405	713.725	791.075	0.80233	0.948826	10.2729
PIP4K2B	427	1086.1	644.932	1.32668	0.583713	10.2726
GBGT1	125	651.662	266.869	2.29313	1.03624	10.2718
MOSC2	151	367.945	463.843	1.23112	1.55735	10.2706
C5orf27	202	422.62	575.038	1.02903	1.46447	10.2689
2017-09-04	105	391.588	295.462	1.80408	1.40936	10.2683
UBXN10	162	326.57	657.64	0.968497	1.95666	10.2678
RAB33B	427	802.386	749.774	0.894532	0.797936	10.2646
TRUB2	272	548.223	613.162	0.985147	1.14391	10.2611
APEX1	553	1208.75	794.252	1.1142	0.514512	10.2611
RPL34	80	294.06	289.108	1.75636	1.73267	10.2559
TMPRSS11E2	162	455.129	397.126	1.43522	1.24307	10.2537
ECEL1	252	564.478	536.914	1.13268	1.06175	10.253
PRSS33	176	508.326	397.126	1.47856	1.13017	10.2515
TRIAP1	233	508.326	540.091	1.0929	1.17871	10.2461
IL29	514	839.328	918.155	0.696756	0.824799	10.2458
SLPI	146	401.932	393.949	1.40086	1.37263	10.239
FGF6	381	966.41	597.277	1.32032	0.635187	10.238
PNMA2	357	607.331	803.783	0.750264	1.14886	10.2374
FOXL2	15	130.037	177.912	2.48581	2.91006	10.2339
CYP4F11	264	447.74	845.084	0.740354	1.64189	10.2321
SNRPF	218	555.612	457.489	1.31078	1.0359	10.2242
RBKS	339	839.328	562.33	1.2831	0.713621	10.2221
WFDC10A	80	206.877	495.613	1.26888	2.49004	10.222
MORF4	404	907.302	644.932	1.14777	0.661715	10.2219
HS3ST3A1	337	539.357	921.332	0.662809	1.42436	10.22
RXRB	133	285.194	587.746	1.04565	2.06352	10.2189
CALML5	52	242.341	228.745	2.02504	1.94513	10.2163
MAGEB2	269	697.47	489.259	1.3424	0.839524	10.2114
VASH1	445	888.092	718.004	0.980997	0.678079	10.2103
CCS	325	664.961	616.339	1.01064	0.902783	10.2102
ZNF653	75	682.693	177.912	3.02668	1.14453	10.2097
PHF11	509	793.52	962.633	0.630599	0.906161	10.2078
LGALS9C	551	845.239	1003.93	0.608327	0.853891	10.2044
SFRP2	247	542.313	530.56	1.10372	1.07269	10.2008
C20orf200	436	786.132	762.482	0.835963	0.792457	10.1969
CHMP6	373	663.483	737.066	0.814298	0.963891	10.1958
H2AFJ	474	824.552	813.314	0.785994	0.766435	10.1938
HSD11B2	221	478.772	524.206	1.08127	1.2095	10.1925
TDRD3	213	602.898	419.365	1.4586	0.945161	10.1912
SPATA3	379	698.948	708.473	0.865909	0.885163	10.1909
RPL23	316	899.914	508.321	1.48086	0.668974	10.1893
TSC22D1	257	583.688	517.852	1.15287	0.983294	10.1878
DEFB132	210	642.796	400.303	1.56913	0.899186	10.1865
NAGLU	18	128.559	196.974	2.307	2.88595	10.1856
PRB3	421	939.811	654.463	1.13995	0.624502	10.185
LOC401052	293	836.373	486.082	1.48198	0.711261	10.1846
LOC554207	474	888.092	762.482	0.891857	0.674494	10.1794
CECR1	474	684.171	1140.55	0.520284	1.24924	10.1762
SEC14L3	122	670.872	250.984	2.36685	0.983421	10.1754
ITLN1	334	701.903	600.454	1.04927	0.827475	10.1721
ALG12	453	1103.84	660.817	1.26645	0.534908	10.1686
ACOX2	42	341.347	152.496	2.75631	1.64382	10.1686
VAMP5	308	608.809	613.162	0.960467	0.970581	10.1656
GLYCTK	326	667.916	603.631	1.01265	0.868911	10.1614
OR8B4	455	704.859	934.04	0.620427	1.02162	10.1611
IFNA10	64	193.578	374.887	1.45998	2.37884	10.1604
TNFSF4	122	316.226	400.303	1.30533	1.63615	10.1602
SYT11	465	902.869	733.889	0.942481	0.647159	10.1594
UFC1	477	877.748	768.836	0.866229	0.677397	10.1592
MST150	731	1108.27	1105.6	0.593721	0.590272	10.1577
SLC11A1	764	1159.99	1127.84	0.596087	0.555889	10.1562
PPP1R1C	112	381.244	301.816	1.68119	1.35381	10.1561
OSTbeta	442	752.145	797.429	0.753742	0.837012	10.1511
FAM165B	530	954.588	819.668	0.836954	0.619574	10.1499
CAMKK2	611	873.315	1137.37	0.508335	0.885664	10.1472
CLIC3	244	675.305	441.604	1.43192	0.83023	10.1388
SLC26A1	569	846.717	1029.35	0.565255	0.844047	10.138
OR5T1	41	623.586	120.726	3.63497	1.35798	10.1321
OR10AG1	119	286.672	441.604	1.2015	1.80769	10.1314
TMEM71	138	336.914	422.542	1.22898	1.54724	10.1291
GRRP1	222	331.003	1645.69	0.555659	2.83524	10.1291
LOC388948	225	478.772	517.852	1.0565	1.16747	10.1279
CHST8	176	362.034	543.268	1.00013	1.57268	10.127
PROCA1	105	199.488	1051.59	0.865236	3.20652	10.1268
C20orf79	309	681.216	552.799	1.11558	0.819064	10.1256
OR2A4	396	879.226	622.693	1.13107	0.640027	10.1248
C6orf227	341	905.825	533.737	1.3836	0.631438	10.123
BTBD1	303	653.139	555.976	1.08315	0.854579	10.1224
SLC7A2	56	353.168	177.912	2.4601	1.50952	10.121
C6orf25	634	953.111	1035.7	0.580641	0.699342	10.1192
CLEC11A	216	502.415	467.02	1.18099	1.07773	10.1181
CYB5R1	316	524.58	778.367	0.713535	1.27399	10.1117
C9orf16	269	693.037	473.374	1.33334	0.792875	10.1083
TMEM26	251	481.727	594.1	0.913808	1.21074	10.108
SLC19A2	72	344.302	216.036	2.11128	1.46286	10.108
KLHDC8A	430	1089.06	622.693	1.32069	0.524003	10.1059
SYT1	37	483.205	120.726	3.39145	1.47582	10.1058
LYZL2	396	738.845	686.234	0.883188	0.778092	10.1042
LTB	527	831.94	905.447	0.648795	0.769554	10.1042
CCL3	595	972.321	918.155	0.699259	0.617431	10.1039
ZNF444	204	441.83	492.436	1.07817	1.23133	10.1003
LHFP	150	307.36	559.153	0.988047	1.83075	10.1
CPNE1	117	288.15	416.188	1.23121	1.74666	10.0989
ARRDC4	98	465.473	235.099	2.13833	1.18233	10.0989
TPH1	278	678.26	492.436	1.25689	0.802871	10.0989
SLC5A7	300	1025.52	457.489	1.74001	0.592664	10.0978
ASPA	36	227.564	168.381	2.36861	1.95526	10.0975
FBXO4	842	1227.96	1207.26	0.539041	0.514715	10.0968
GFOD1	340	520.147	953.102	0.599038	1.46033	10.0947
GPR114	174	267.462	1795.01	0.592585	3.29423	10.0945
TBC1D23	248	564.478	489.259	1.15488	0.952418	10.0892
C1orf182	449	765.444	778.367	0.756528	0.780373	10.0892
SEC24C	214	404.887	603.631	0.889221	1.45387	10.0882
FLVCR2	354	780.221	581.392	1.11832	0.700177	10.0859
ZP3	701	1071.33	1048.41	0.60488	0.57398	10.0857
FAM43A	224	505.37	476.551	1.1391	1.05608	10.0838
SFTPB	48	152.202	381.241	1.48367	2.75393	10.0821
ATF3	307	604.376	590.923	0.954638	0.922698	10.0799
CD1B	378	645.751	733.889	0.757091	0.93903	10.0775
RAB5A	598	1010.74	889.562	0.747473	0.565151	10.0749
UPK3A	187	360.557	587.746	0.911498	1.60134	10.0731
POLS	326	598.465	644.932	0.856713	0.962885	10.0725
IOH10873	197	633.929	365.356	1.63727	0.858628	10.0713
HSPB11	192	466.95	425.719	1.23948	1.10904	10.0694
PRCC	291	629.496	533.737	1.08717	0.853146	10.0665
QSOX1	318	529.013	749.774	0.716625	1.21187	10.0658
KITLG	174	372.378	486.082	1.05529	1.43087	10.0646
KRT18	848	1222.05	1210.44	0.522012	0.508351	10.0579
KIAA0020	143	412.276	343.117	1.46465	1.20661	10.0569
C8orf47	146	308.837	505.144	1.03127	1.72343	10.0531
TXNRD1	203	613.242	378.064	1.54894	0.865441	10.0525
NPM1	601	1007.79	889.562	0.736189	0.55805	10.0489
LOX	357	919.124	543.268	1.34009	0.592199	10.0485
THAP6	587	979.709	880.031	0.729274	0.576125	10.0451
AKAP8L	66	558.567	162.027	2.90326	1.17857	10.0393
C1orf27	206	759.533	352.648	1.83295	0.747538	10.0339
OR52W1	117	432.963	273.223	1.80236	1.15711	10.0292
ADAT1	442	706.336	816.491	0.664314	0.870676	10.0284
ITFG3	69	328.047	206.505	2.0973	1.45448	10.0255
HIST1H2AA	397	576.299	1029.35	0.526609	1.35258	10.024
ZNF511	187	353.168	590.923	0.882442	1.60899	10.0217
GTDC1	633	919.124	1042.06	0.531052	0.710324	10.0216
CHPF2	18	212.787	111.195	2.99217	2.11383	10.0214
B4GALNT1	23	113.782	257.338	1.90727	3.01812	10.018
BPGM	197	604.376	365.356	1.56949	0.858628	10.0136
TTC6	126	472.861	276.4	1.828	1.07442	10.0119
CD52	378	806.819	597.277	1.07396	0.646299	10.0115
RAG1AP1	544	800.908	972.164	0.549653	0.826078	10.0114
TPSD1	57	316.226	181.089	2.28364	1.51201	10.0108
RPP40	193	548.223	374.887	1.45936	0.922955	10.0095
CD74	648	975.276	997.58	0.58244	0.614735	10.0075
ROBO3	214	351.69	838.73	0.691257	1.92181	10.0055
GREM2	692	1021.08	1048.41	0.55462	0.592359	10.003
FAM178B	184	616.197	339.94	1.69056	0.85105	10.0012
ZNF2	354	605.853	692.588	0.758648	0.948739	9.99862
TMEM79	240	626.541	428.896	1.34833	0.811951	9.99787
CRYM	408	654.617	784.721	0.66902	0.926945	9.99735
TESK1	120	292.583	390.772	1.21882	1.62427	9.99584
DSCR8	374	636.885	705.296	0.752402	0.897433	9.99567
ADCK2	344	787.609	546.445	1.17193	0.65249	9.99268
PRKAR2A	127	302.927	400.303	1.19165	1.58251	9.99164
FANCC	354	715.202	590.923	0.994445	0.723242	9.98924
ALG5	305	836.373	476.551	1.42594	0.627239	9.98627
LMAN2L	351	734.412	575.038	1.0441	0.696532	9.98186
SFRS9	69	354.646	193.797	2.20657	1.36721	9.98064
C14orf2	91	341.347	247.807	1.79854	1.35193	9.98059
FAM12A	398	693.037	695.765	0.785032	0.790618	9.97971
C7orf42	296	471.383	791.075	0.653655	1.38841	9.97945
TRAF3IP2	118	326.57	330.409	1.39476	1.41112	9.97862
PTPN6	347	497.982	1099.24	0.508853	1.63558	9.97843
TBX22	173	299.971	762.482	0.760291	2.07766	9.97809
MRPL32	39	184.711	200.151	1.99048	2.10058	9.97653
SRC	247	560.045	467.02	1.14931	0.892281	9.97491
ACCN1	553	857.061	889.562	0.622998	0.676088	9.96946
TSPYL3	179	1010.74	289.108	2.43316	0.662278	9.96565
ZNF174	141	688.604	260.515	2.20993	0.841158	9.9654
VPREB1	307	690.082	514.675	1.14304	0.726942	9.96451
WDR24	83	218.698	365.356	1.29814	2.01296	9.96418
VAMP8	418	645.751	826.022	0.615537	0.96593	9.96241
GRID1	228	851.15	365.356	1.8553	0.657297	9.96188
KIF3C	214	372.378	663.994	0.771501	1.58924	9.96092
MOCOS	71	363.512	193.797	2.20516	1.33114	9.95977
ADRB2	153	344.302	422.542	1.12011	1.40797	9.9596
TSPAN2	182	493.549	368.533	1.39103	0.979312	9.95845
MRAP	309	595.509	571.861	0.924593	0.867119	9.95706
ATOH8	179	308.837	740.243	0.754435	1.98897	9.95534
SCFD1	301	622.108	533.737	1.02326	0.805995	9.94968
C1orf223	382	648.706	695.765	0.748782	0.848333	9.94812
IOH11399	234	475.816	498.79	0.99353	1.06019	9.94679
C17orf75	443	938.334	644.932	1.06588	0.531835	9.9425
ZC3H3	436	693.037	781.544	0.656557	0.827625	9.932
C11orf79	382	548.223	1003.93	0.509989	1.37104	9.93154
RMND1	46	607.331	120.726	3.46255	1.22305	9.93124
PRKCSH	497	800.908	803.783	0.677553	0.682658	9.9295
IL1R2	143	679.738	260.515	2.17252	0.822175	9.91724
C3orf52	459	722.591	797.429	0.64342	0.783747	9.91487
CCDC126	143	425.575	314.524	1.50939	1.08479	9.91482
TFAP4	172	292.583	768.836	0.733392	2.09738	9.91381
DNAJC19	189	314.748	781.544	0.706553	1.9919	9.91283
CA5B	363	797.953	559.153	1.1151	0.609641	9.90872
KIAA0141	413	923.557	600.454	1.14208	0.529226	9.90748
IFNA5	281	483.205	632.224	0.761168	1.14206	9.90645
SCG5	317	728.502	508.321	1.17531	0.664556	9.9063
TIMM13	535	763.966	972.164	0.506014	0.849708	9.90505
GSS	211	483.205	425.719	1.15814	0.979351	9.90441
DCLK2	144	468.428	298.639	1.63537	1.00299	9.90378
CABP7	69	381.244	181.089	2.30815	1.27432	9.90254
EEPD1	99	205.399	565.507	0.982684	2.40051	9.90167
ATP6V0E1	384	598.465	775.19	0.626978	0.994846	9.90021
TCIRG1	292	461.04	762.482	0.6413	1.35495	9.89977
DGKB	185	360.557	505.144	0.92622	1.4015	9.89771
HAUS1	379	697.47	629.047	0.862899	0.716153	9.89755
CENPI	79	242.341	279.577	1.5035	1.70207	9.89614
HIGD1A	296	808.297	457.489	1.41909	0.611401	9.89535
SYCE1	245	425.575	616.339	0.772424	1.29645	9.89458
SAPS2	432	651.662	835.553	0.582047	0.935849	9.89454
FN1	172	534.924	327.232	1.58212	0.889802	9.89353
BC000986.2	211	403.41	517.852	0.903526	1.25609	9.89142
TINAG	250	509.803	492.436	0.999454	0.950428	9.89122
HOXB5	209	622.108	365.356	1.52924	0.777328	9.89013
MAGED1	86	320.659	235.099	1.78424	1.35226	9.88864
SPATS1	299	540.835	584.569	0.834013	0.944238	9.88287
OR4D1	360	673.827	603.631	0.886106	0.729847	9.88226
ZNF483	438	672.349	803.783	0.607012	0.861145	9.87872
MCM8	82	230.52	308.17	1.38645	1.79009	9.8782
PMS1	538	877.748	810.137	0.695975	0.581689	9.87799
LGALS9B	555	836.373	886.385	0.583043	0.665868	9.8756
C4orf37	386	979.709	549.622	1.3215	0.498953	9.87288
TAS2R7	176	354.646	470.197	0.971193	1.36832	9.87238
ANGPTL2	286	506.848	590.923	0.804143	1.02158	9.87028
S100A8	64	231.997	231.922	1.70939	1.70894	9.87008
MTPN	286	950.155	422.542	1.69767	0.547243	9.86367
TEKT4	341	533.446	746.597	0.630667	1.10805	9.86226
CSF2	260	660.528	432.073	1.31234	0.711325	9.86194
ZKSCAN1	130	252.685	549.622	0.907908	1.99903	9.86044
EP400	30	342.824	108.018	3.14088	1.56094	9.85959
AFF4	155	331.003	425.719	1.04732	1.40093	9.85431
PAEP	218	636.885	371.71	1.50447	0.743442	9.8531
RHAG	54	430.008	142.965	2.78139	1.25706	9.8526
UPP1	186	441.83	387.595	1.20493	1.02045	9.8465
JAKMIP1	179	326.57	562.33	0.832519	1.59846	9.84646
STARD5	316	526.058	651.286	0.717517	1.0204	9.84543
C2orf15	219	784.654	349.471	1.79498	0.650527	9.84539
C4orf6	476	725.546	816.491	0.59786	0.766042	9.84493
NDEL1	283	530.491	543.268	0.88337	0.917078	9.84491
CHRND	263	546.746	482.905	1.02812	0.852409	9.84366
MRPL15	213	375.333	584.569	0.789064	1.4148	9.84164
C18orf10	41	273.373	142.965	2.47413	1.58464	9.84016
C14orf80	376	639.84	657.64	0.751484	0.79047	9.83994
SCMH1	347	725.546	546.445	1.04289	0.640316	9.8394
CCR1	693	1004.83	1007.11	0.529641	0.532881	9.83383
BTF3	150	322.137	416.188	1.0537	1.41342	9.83142
CASP2	116	286.672	343.117	1.23545	1.48672	9.82712
PRPF4	359	687.126	581.392	0.917799	0.680495	9.82406
DPYSL5	111	297.016	311.347	1.34331	1.40912	9.82355
FLT3LG	588	932.423	851.438	0.656229	0.526601	9.81806
AOC2	267	511.281	514.675	0.912175	0.921538	9.8126
PGPEP1	584	888.092	873.677	0.596401	0.573056	9.80287
CDADC1	132	453.651	270.046	1.70715	0.979771	9.80006
CCDC78	509	797.953	794.252	0.638537	0.631913	9.79883
CLEC5A	405	613.242	775.19	0.586681	0.91993	9.79296
APOBEC2	277	565.956	489.259	1.00491	0.798738	9.79257
ARMCX5	79	258.596	244.63	1.59356	1.51652	9.79064
MIPOL1	533	759.533	914.978	0.503031	0.768467	9.7862
TRAF2	195	430.008	406.657	1.10191	1.02324	9.78598
DHDH	319	625.063	533.737	0.948813	0.724822	9.78315
HSD3B1	315	555.612	581.392	0.799372	0.863676	9.78095
ACTA1	391	599.943	746.597	0.605071	0.915922	9.78041
MFSD8	26	217.221	117.549	2.65802	1.82499	9.77489
THAP7	122	463.995	247.807	1.84433	0.965751	9.77411
CXorf59	334	843.762	489.259	1.31142	0.53738	9.77304
PCOLCE	495	789.087	762.482	0.662069	0.613217	9.7648
ARFGAP3	67	150.724	527.383	1.06166	2.80302	9.76403
2017-03-09	96	616.197	187.443	2.56255	0.897375	9.76238
SERPINE1	148	387.155	324.055	1.32978	1.08016	9.76159
IFIT3	286	484.683	594.1	0.740906	1.02919	9.75911
NXF3	150	344.302	365.356	1.14691	1.23019	9.75904
MYL7	95	223.131	365.356	1.15075	1.83787	9.75713
CHI3L1	394	636.885	683.056	0.679153	0.778618	9.75642
PTCD1	205	613.242	346.294	1.53546	0.728731	9.75622
BUB3	535	789.087	854.615	0.552096	0.665801	9.75517
RAET1E	54	195.055	219.213	1.67987	1.84055	9.75376
RXRG	273	729.979	422.542	1.38668	0.612038	9.75358
FAM116A	229	505.37	422.542	1.1086	0.855829	9.75203
BMF	471	837.851	686.234	0.817773	0.533534	9.75145
NUDT2	455	766.922	695.765	0.740538	0.601956	9.74945
VSIG8	438	716.68	695.765	0.697822	0.655688	9.73237
MTMR2	626	942.767	892.739	0.583096	0.505282	9.73122
NDUFB6	127	390.11	273.223	1.54622	1.04776	9.7206
ZNF764	106	274.851	301.816	1.29608	1.42657	9.7163
PRSS12	68	178.801	320.878	1.27532	2.08475	9.7123
EHHADH	30	107.871	289.108	1.55914	2.90259	9.71021
SLC39A3	426	688.604	689.411	0.680147	0.681811	9.70915
MS4A2	22	168.457	120.726	2.47943	2.03041	9.70589
LRRC42	296	839.328	432.073	1.47279	0.530753	9.70477
C3orf32	301	710.769	460.666	1.21262	0.597789	9.70327
FXYD1	371	536.402	816.491	0.520171	1.11721	9.70264
ALS2	330	685.649	511.498	1.03282	0.617127	9.70097
C1orf124	285	462.517	619.516	0.679652	1.09353	9.70013
SLC46A2	356	582.21	635.401	0.694266	0.818353	9.69939
KIAA1715	93	192.1	479.728	0.972424	2.24934	9.69664
AURKB	211	432.963	425.719	1.00314	0.979351	9.69584
SHBG	383	691.559	597.277	0.836036	0.627826	9.69582
ELF2	490	781.699	740.243	0.663023	0.585429	9.69503
HKDC1	83	218.698	295.462	1.29814	1.71569	9.69126
RBM9	619	923.557	883.208	0.569678	0.505936	9.69122
TTN	223	375.333	575.038	0.725778	1.3282	9.68827
KCNK4	196	573.344	333.586	1.5017	0.738026	9.68528
IDS	601	857.061	908.624	0.504961	0.588302	9.68092
CTRL	258	709.292	397.126	1.42434	0.603242	9.6792
ZDHHC7	222	359.079	635.401	0.669804	1.47607	9.67871
IL24	461	700.426	752.951	0.592956	0.695863	9.67778
LTA4H	468	774.31	698.942	0.714413	0.568656	9.6768
REM1	364	526.058	800.606	0.519351	1.11596	9.67149
UEVLD	429	706.336	670.348	0.706416	0.632053	9.67097
LIPH	478	693.037	813.314	0.52672	0.754561	9.66907
AGPHD1	306	487.638	632.224	0.655172	1.02315	9.66863
OR10T2	372	626.541	616.339	0.736681	0.713372	9.66813
SLMO2	272	704.859	416.188	1.34196	0.595795	9.66697
EIF3J	247	363.512	857.792	0.539386	1.75558	9.66527
CHEK2	235	490.593	428.896	1.03086	0.841097	9.66491
FICD	432	687.126	692.588	0.657374	0.668632	9.66393
HBXIP	136	286.672	384.418	1.0229	1.43376	9.66168
TUBD1	95	280.761	254.161	1.46945	1.33103	9.66048
LRRC45	120	407.843	247.807	1.68445	0.987777	9.66025
NDUFB5	149	431.486	292.285	1.47334	0.926881	9.66001
SYDE1	193	350.213	486.082	0.82737	1.2891	9.65538
HTRA4	274	480.25	530.56	0.787625	0.928564	9.65339
FLJ44606	48	166.979	219.213	1.60945	1.98257	9.65279
C14orf179	250	378.289	743.42	0.578619	1.53494	9.65015
SLC1A7	438	766.922	644.932	0.79427	0.547847	9.64979
DUS1L	403	635.407	676.702	0.644068	0.733543	9.64885
OR6K2	128	271.895	378.064	1.03049	1.49163	9.64771
CCDC21	468	759.533	702.119	0.686973	0.575107	9.6468
CD36	259	434.441	559.153	0.724386	1.08121	9.64401
DARS	415	694.515	644.932	0.729167	0.623883	9.64375
DKFZp761E198	195	344.302	508.321	0.789356	1.33822	9.6425
CIRH1A	45	297.016	133.434	2.48081	1.38289	9.64158
SYNPR	382	620.63	638.578	0.685941	0.726427	9.63946
ANKRD20A5	446	673.827	737.066	0.584598	0.712201	9.63846
ITGB2	195	443.307	371.71	1.14487	0.896852	9.63694
DDX25	128	240.864	489.259	0.862235	1.85512	9.63508
LRSAM1	293	499.46	552.799	0.74965	0.893303	9.63136
FAHD2A	223	495.026	397.126	1.11603	0.805145	9.62912
TMEM125	54	407.843	133.434	2.70682	1.16425	9.6287
CDC42SE2	75	458.084	162.027	2.46123	1.0171	9.62655
MOBKL1B	223	362.034	600.454	0.675106	1.38955	9.62511
CCDC115	336	551.179	600.454	0.697688	0.819111	9.62329
LIMD2	121	536.402	222.39	2.0604	0.826984	9.61953
DRGX	231	362.034	657.64	0.626402	1.47004	9.61887
PVRL2	86	465.473	177.912	2.30826	0.968954	9.61812
MRPL10	439	654.617	740.243	0.565808	0.740642	9.61797
IL17D	137	273.373	409.834	0.946885	1.514	9.61656
TSPAN12	116	226.087	457.489	0.905893	1.89151	9.61645
TMEM109	356	598.465	594.1	0.73333	0.722944	9.61559
CAPN1	309	548.223	533.737	0.807286	0.769353	9.61362
MTRF1	501	728.502	800.606	0.531278	0.665677	9.61222
CHD2	115	314.748	273.223	1.37739	1.18001	9.60903
SLC7A1	302	438.874	775.19	0.524765	1.3315	9.60604
OR4K5	372	778.743	533.737	1.04598	0.509337	9.60557
SLC23A3	68	224.609	216.036	1.58871	1.53501	9.60152
UQCRFS1	280	444.785	606.808	0.649132	1.08877	9.60002
C10orf35	377	607.331	629.047	0.673711	0.723589	9.59279
SERAC1	36	308.837	111.195	2.79312	1.39763	9.58943
C19orf6	101	344.302	225.567	1.67442	1.08558	9.58402
CTDSP1	435	685.649	679.879	0.644553	0.632539	9.58324
C9orf72	286	502.415	517.852	0.791715	0.834537	9.58302
OR51E1	130	230.52	555.976	0.780729	2.01531	9.58125
NUP37	126	297.016	314.524	1.17471	1.25472	9.58108
TCP10	333	716.68	489.259	1.08311	0.54158	9.57342
NXT2	314	580.733	511.498	0.866511	0.686668	9.57259
C13orf34	162	307.36	425.719	0.88371	1.34099	9.56625
MYST1	382	670.872	581.392	0.796529	0.593262	9.56028
MGAT2	218	724.069	330.409	1.68688	0.578234	9.5596
NR0B2	155	245.297	765.659	0.629709	2.23296	9.55747
PITPNA	181	558.567	301.816	1.57376	0.707121	9.55624
LONRF2	503	769.877	740.243	0.604288	0.548398	9.54932
CCDC69	237	459.562	435.25	0.926804	0.850104	9.54883
CCDC138	103	336.914	228.745	1.61825	1.07914	9.54767
MRPL24	464	771.355	667.171	0.72109	0.514634	9.54719
TMEM87A	111	323.614	250.984	1.46317	1.10895	9.546
FUT3	273	713.725	403.48	1.35464	0.547015	9.54527
POLD3	107	203.921	476.551	0.870572	2.05608	9.54264
PRDM5	337	766.922	479.728	1.16283	0.497045	9.53659
FLJ25006	337	707.814	492.436	1.04867	0.534004	9.5349
PLEKHO2	165	506.848	285.931	1.56239	0.757904	9.53459
SNF8	516	763.966	768.836	0.557208	0.566256	9.53161
STAR	443	638.362	752.951	0.51729	0.752079	9.53161
C6orf168	99	320.659	225.567	1.60102	1.11181	9.53033
C1QB	206	447.74	374.887	1.0835	0.833403	9.52793
C1orf107	141	288.15	368.533	0.981488	1.32587	9.52678
ZKSCAN3	203	335.436	540.091	0.697564	1.36882	9.52522
DNAJB1	249	456.606	460.666	0.849254	0.861752	9.52025
COMMD8	199	307.36	676.702	0.602616	1.71618	9.51977
CCDC90B	48	140.381	260.515	1.37449	2.22158	9.51674
TMEM175	39	152.202	181.089	1.72694	1.96339	9.51597
PLIN	31	230.52	111.195	2.55246	1.56364	9.51468
DERL1	144	357.601	298.639	1.25521	1.00299	9.5122
HOXD8	595	851.15	848.261	0.509329	0.504481	9.50849
TP53RK	68	164.024	320.878	1.15774	2.08475	9.50815
TCEAL3	330	595.509	521.029	0.832615	0.643256	9.50779
TRIM39	176	310.315	467.02	0.784189	1.35875	9.50403
UBE2J2	357	725.546	511.498	1.00304	0.506882	9.49481
CAMK2B	283	727.024	409.834	1.33081	0.518918	9.49365
STATH	364	571.866	613.162	0.63765	0.73657	9.49325
SLC25A29	230	424.097	441.604	0.854984	0.912024	9.4917
RIMKLB	72	208.354	231.922	1.41298	1.56084	9.49065
JMJD8	236	517.192	390.772	1.09967	0.704123	9.48764
LDLRAD3	311	481.727	600.454	0.615285	0.92731	9.48637
GCLC	41	226.087	133.434	2.21075	1.49182	9.48587
TNNI2	476	675.305	772.013	0.495789	0.686236	9.48424
CD1E	254	366.467	765.659	0.511987	1.55488	9.48339
CMTM1	446	747.712	635.401	0.732615	0.501163	9.47243
NR2C2AP	144	233.475	654.463	0.660844	2.10926	9.47174
CPO	141	260.074	428.896	0.838804	1.53933	9.46719
CLDN18	193	619.152	301.816	1.63193	0.619214	9.46345
HOXD3	236	427.053	447.958	0.829149	0.896557	9.46299
PCCB	115	335.436	244.63	1.46649	1.02647	9.46293
GDF9	112	353.168	231.922	1.57376	0.987658	9.46179
HELLS	380	607.331	603.631	0.66257	0.653898	9.46028
SCARB1	146	458.084	260.515	1.58522	0.79416	9.46014
CCDC57	172	273.373	613.162	0.638763	1.77567	9.45299
TTF2	116	211.31	476.551	0.812644	1.94917	9.45081
SARS	369	586.643	597.277	0.654671	0.680158	9.45074
TSGA10IP	158	301.449	390.772	0.890534	1.25432	9.45017
RNF185	355	579.255	571.861	0.690995	0.672779	9.44751
GGA3	216	588.121	336.763	1.40411	0.617626	9.44492
ENOX2	128	233.475	447.958	0.819106	1.73055	9.44491
ZFP64	176	475.816	301.816	1.38511	0.745391	9.44439
OSTF1	420	636.885	660.817	0.589172	0.641584	9.4412
ZNF222	50	415.231	117.549	2.82521	1.08802	9.43747
TRAPPC6B	231	459.562	403.48	0.962282	0.778784	9.43669
MATN3	121	234.953	387.595	0.902937	1.60173	9.43503
ZNF22	231	394.543	473.374	0.747262	1.00411	9.43143
MED30	456	673.827	702.119	0.553302	0.611787	9.43123
PLP2	306	512.759	521.029	0.726221	0.748866	9.42824
CYP19A1	244	653.139	362.179	1.38448	0.551167	9.41919
GFER	333	503.893	609.985	0.583258	0.854026	9.4172
ZNF99	98	212.787	320.878	1.04464	1.61527	9.41447
CYB561	120	410.798	225.567	1.69462	0.857629	9.4084
CGA	170	308.837	413.011	0.824824	1.2327	9.40786
SNAP23	255	592.554	387.595	1.1851	0.585307	9.40451
TOX4	103	208.354	362.179	0.950349	1.71967	9.40221
GREM1	239	527.536	381.241	1.11021	0.651911	9.40047
ASAM	134	311.793	292.285	1.16006	1.06984	9.39462
C9orf89	193	367.945	387.595	0.896697	0.969819	9.39065
CGB2	299	697.47	425.719	1.19506	0.495791	9.38794
RASGEF1B	63	261.551	162.027	1.89526	1.23667	9.38277
ARMC1	209	427.053	371.71	0.996876	0.801545	9.3799
HSD17B3	159	555.612	257.338	1.74279	0.661639	9.37983
SEMA3G	82	362.034	171.558	2.01573	0.980728	9.37597
C10orf92	86	208.354	266.869	1.18557	1.5281	9.37596
FANCI	121	350.213	241.453	1.45928	0.940719	9.37495
C14orf126	361	529.013	641.755	0.538902	0.812911	9.37248
PTEN	129	220.176	514.675	0.727652	1.91634	9.37231
RPS6KA6	131	335.436	266.869	1.29272	0.973506	9.37087
GNAO1	157	362.034	304.993	1.15559	0.91547	9.37019
BOP1	180	397.499	330.409	1.1008	0.841269	9.3689
C11orf45	171	356.124	339.94	1.01634	0.951117	9.36858
RPAP2	39	171.412	146.142	1.88842	1.67201	9.36711
AIFM2	307	480.25	552.799	0.629033	0.828137	9.36643
ZNF614	260	416.709	514.675	0.660293	0.958465	9.36605
EGFR	145	251.207	457.489	0.752928	1.59266	9.36259
SAMD10	323	486.16	594.1	0.575284	0.859266	9.36096
IL12RB2	278	422.62	571.861	0.58703	1.01461	9.35879
UPLP	144	449.218	250.984	1.57625	0.761029	9.35803
NAPG	189	435.919	327.232	1.16401	0.760972	9.35783
CLDN14	149	261.551	435.25	0.772198	1.48559	9.3552
KIAA1598	168	413.753	298.639	1.25135	0.794042	9.34956
SNX7	56	172.89	200.151	1.47044	1.67089	9.34739
SPINK1	36	187.667	127.08	2.10336	1.57532	9.34666
LRFN4	124	226.087	413.011	0.817084	1.65846	9.33779
ABP1	278	434.441	533.737	0.625924	0.916841	9.33468
IL17RB	147	236.431	568.684	0.650417	1.88201	9.33096
C1QTNF1	223	503.893	355.825	1.14114	0.650823	9.3303
TCEAL6	321	514.236	533.737	0.663386	0.716078	9.32714
STEAP4	161	409.32	285.931	1.29406	0.791263	9.32674
TEKT2	327	560.045	505.144	0.758327	0.612227	9.31932
CD97	143	214.265	829.199	0.551674	2.45548	9.31169
EFHD2	191	394.543	346.294	1.0091	0.825872	9.30976
C21orf84	191	297.016	549.622	0.611118	1.47726	9.30917
MLLT11	249	362.034	635.401	0.522483	1.31724	9.30833
TTC16	149	227.564	702.119	0.579292	2.16309	9.3081
EIF5A	151	373.856	279.577	1.2535	0.846884	9.30254
SERINC3	160	483.205	263.692	1.53665	0.687016	9.29966
C15orf24	159	261.551	486.082	0.684201	1.55356	9.29711
C3orf39	173	348.735	339.94	0.971075	0.935263	9.29553
NEDD8	303	472.861	533.737	0.625446	0.796747	9.2944
PSMB1	381	560.045	622.693	0.543907	0.694338	9.29014
UBQLNL	302	518.67	479.728	0.76082	0.650435	9.28634
TRIM32	100	520.147	174.735	2.26889	0.747957	9.28387
DMWD	236	573.344	352.648	1.24569	0.559911	9.27903
KCNG3	278	484.683	454.312	0.780434	0.689026	9.27223
RBCK1	117	193.578	559.153	0.68075	2.16399	9.26391
OR10G9	329	561.523	498.79	0.753525	0.585785	9.26349
LOC100130665	327	577.777	486.082	0.802521	0.55783	9.26095
CHRNB3	41	106.394	298.639	1.19044	2.59735	9.24853
ANKRD43	75	326.57	158.85	1.98537	0.99021	9.24816
F9	127	552.656	206.505	2.03808	0.660227	9.24792
TTPA	241	422.62	422.542	0.785412	0.785153	9.24426
SFRS1	81	161.068	368.533	0.910634	2.05648	9.2403
SLC2A12	105	335.436	206.505	1.58678	0.912769	9.23957
LSM7	266	495.026	419.365	0.871691	0.637536	9.23699
CDK2AP1	188	280.761	603.631	0.554335	1.63187	9.23628
TTLL1	188	533.446	289.108	1.45664	0.595164	9.22597
SDCCAG10	378	555.612	603.631	0.543756	0.661315	9.22439
ZNF599	15	109.349	101.664	2.25519	2.15917	9.22424
ESR1	123	190.622	705.296	0.593055	2.42711	9.21802
CSN3	239	367.945	505.144	0.602031	1.04883	9.21455
INPP5E	64	177.323	206.505	1.33993	1.54881	9.21455
PRC1	236	595.509	343.117	1.29949	0.521487	9.21306
C5orf45	154	263.029	413.011	0.735358	1.367	9.21293
ATL3	91	152.202	654.463	0.683438	2.71783	9.21041
TNIP1	115	261.551	263.692	1.1193	1.13062	9.20761
HSF1	72	391.588	142.965	2.29202	0.899509	9.20717
B4GALT6	51	171.412	168.381	1.57239	1.54808	9.20679
FAM164C	239	474.339	378.064	0.959871	0.640148	9.2012
GFAP	130	236.431	365.356	0.815754	1.42283	9.19645
C1orf31	308	449.218	571.861	0.530153	0.871648	9.19503
GPN1	123	570.389	196.974	2.12559	0.638026	9.19107
TESSP5	92	282.239	196.974	1.51858	1.02088	9.18956
ZNF622	136	282.239	295.462	1.00118	1.06502	9.18421
THBD	315	583.688	454.312	0.869265	0.514655	9.18371
TAS2R5	87	168.457	359.002	0.879518	1.92757	9.18025
STEAP3	216	372.378	403.48	0.758677	0.871494	9.17443
SEPHS2	297	540.835	441.604	0.843381	0.55682	9.17365
TRIM63	272	463.995	441.604	0.749177	0.679363	9.17196
NT5C2	205	472.861	320.878	1.16727	0.621961	9.16521
AMOTL2	59	215.743	155.673	1.71001	1.26367	9.16181
MMGT1	265	421.142	470.197	0.648731	0.804195	9.15939
NRG3	27	125.604	127.08	1.8738	1.88942	9.15191
EEF1A2	184	316.226	384.418	0.749814	1.02367	9.13186
MYLK3	211	398.977	359.002	0.887972	0.739581	9.12915
SPDEF	226	384.2	406.657	0.74014	0.820073	9.12854
C9orf25	226	472.861	349.471	1.03282	0.607088	9.12819
ZSCAN12	87	180.278	289.108	0.972054	1.62461	9.12229
ACAT2	79	166.979	285.931	0.991702	1.73338	9.12048
C14orf70	199	292.583	555.976	0.533827	1.43724	9.11375
STX12	91	147.769	676.702	0.643459	2.76533	9.11346
KCNA6	142	393.066	241.453	1.40694	0.726215	9.11191
KIAA1257	208	412.276	343.117	0.953857	0.695817	9.11184
GDPD2	409	620.63	581.392	0.589844	0.497165	9.10611
LOC730092	200	520.147	298.639	1.336	0.555529	9.10482
PPP1R3F	90	177.323	314.524	0.905527	1.69832	9.10351
RP11-35N6.1	238	370.9	460.666	0.619074	0.924364	9.10321
LOXHD1	187	458.084	292.285	1.24857	0.617712	9.09998
CCL8	286	462.517	460.666	0.67477	0.669106	9.09764
SFRS12	272	565.956	387.595	1.03026	0.495604	9.09532
ZBTB39	228	422.62	371.71	0.862137	0.681515	9.09177
FERMT1	113	211.31	327.232	0.847409	1.45508	9.09171
DDX56	143	258.596	339.94	0.811906	1.19357	9.09049
DGCR2	207	403.41	343.117	0.929877	0.70245	9.08691
WIF1	148	227.564	527.383	0.588394	1.76603	9.08602
CISD2	273	486.16	416.188	0.810004	0.590688	9.0857
ART5	306	438.874	555.976	0.506387	0.840817	9.08408
DNAJC18	119	190.622	511.498	0.63711	2.01529	9.0754
IFI6	148	370.9	254.161	1.26949	0.741491	9.07502
LIN7A	74	165.501	250.984	1.06302	1.6355	9.07135
ALDH16A1	27	107.871	142.965	1.67162	2.04761	9.06702
CRCP	254	364.99	543.268	0.506313	1.06744	9.0647
SPIN2A	208	307.36	514.675	0.541791	1.2671	9.06318
C3orf38	240	369.423	460.666	0.601878	0.912776	9.061
PIGT	38	122.648	168.381	1.4665	1.89386	9.05929
C9orf95	256	388.633	476.551	0.583634	0.871165	9.05863
ELAC2	114	542.313	181.089	2.15514	0.623908	9.05827
KLHL3	320	542.313	463.843	0.743019	0.521943	9.0576
CUGBP2	103	168.457	517.852	0.659252	2.22381	9.05675
UBTD1	108	282.239	216.036	1.30836	0.937769	9.05001
SMUG1	117	342.824	209.682	1.47412	0.790591	9.03907
CRTAM	120	180.278	686.234	0.549599	2.42106	9.03753
ALLC	327	499.46	505.144	0.596219	0.612227	9.03713
SPATA4	69	196.533	181.089	1.38645	1.27432	9.03569
BRD4	52	135.948	206.505	1.23511	1.80406	9.03527
ASCL2	66	561.523	117.549	2.91074	0.746983	9.03527
CTH	138	348.735	241.453	1.27732	0.764689	9.03217
MAST4	299	529.013	432.073	0.802714	0.516678	9.02842
CA13	140	271.895	295.462	0.910196	1.02603	9.02835
FAM32A	90	406.365	158.85	2.05785	0.755745	9.02574
CHMP2A	332	475.816	549.622	0.506415	0.710457	9.02416
ZNF610	56	248.252	130.257	1.96824	1.08754	9.02081
C6orf134	288	412.276	533.737	0.502873	0.867597	9.01938
GHITM	352	508.326	552.799	0.517869	0.636631	9.01912
TLL1	125	285.194	244.63	1.12871	0.91544	9.00909
EPB41L1	146	229.042	454.312	0.615719	1.57355	9.00904
TOMM40L	335	505.37	511.498	0.579013	0.596066	9.00675
MKKS	120	422.62	196.974	1.73459	0.670941	8.99562
MSN	126	223.131	333.586	0.777536	1.33706	8.98839
PWWP2B	126	192.1	555.976	0.571461	2.05713	8.98354
TROAP	50	112.305	282.754	1.02744	2.28665	8.98211
SFT2D2	172	264.507	444.781	0.592903	1.32123	8.97898
STAU1	80	178.801	231.922	1.06887	1.42654	8.97836
NUDT8	79	168.457	250.984	1.0037	1.55208	8.97687
TRAF1	176	385.677	285.931	1.08902	0.669956	8.97578
MANSC1	79	143.336	384.418	0.784819	2.14785	8.97269
PGM2	123	326.57	219.213	1.33948	0.785266	8.97259
PDF	107	177.323	428.896	0.679019	1.90737	8.97231
UCN	103	860.016	152.496	2.94472	0.524084	8.9713
RNF103	119	335.436	209.682	1.42105	0.768049	8.96553
SPACA3	101	190.622	298.639	0.853921	1.47536	8.96385
POM121	106	198.011	301.816	0.842532	1.42657	8.96326
ABHD6	149	378.289	244.63	1.2881	0.679373	8.96139
HHIPL1	162	270.417	362.179	0.705168	1.11359	8.96128
STAG3L2	119	484.683	187.443	1.93913	0.614068	8.96112
GLT25D2	96	152.202	575.038	0.613729	2.46447	8.95026
UBA3	218	319.181	479.728	0.529848	1.10295	8.94585
EXOC7	155	353.168	260.515	1.13817	0.71324	8.94219
KRT17	199	353.168	343.117	0.797135	0.756642	8.9368
CSTL1	160	279.284	330.409	0.76695	1.00173	8.93502
HRASLS5	169	543.79	244.63	1.62938	0.50844	8.93471
C4orf40	369	526.058	552.799	0.500191	0.570422	8.92732
NR1I3	99	344.302	174.735	1.70065	0.761132	8.92227
ARV1	159	366.467	260.515	1.1555	0.678683	8.92071
PSCA	26	101.961	133.434	1.63692	1.99432	8.91993
C22orf39	198	366.467	327.232	0.855941	0.697157	8.90914
MPV17L	160	359.079	263.692	1.11839	0.687016	8.90863
TNFRSF25	146	270.417	295.462	0.84603	0.969445	8.90249
DDX60	239	342.824	489.259	0.502804	1.00364	8.90115
EIF2C1	116	325.092	203.328	1.41113	0.759653	8.90114
FKBP9L	152	378.289	244.63	1.26114	0.652406	8.89932
VN1R1	74	382.722	133.434	2.22505	0.771929	8.89634
FBXW4	266	397.499	454.312	0.562128	0.750426	8.89602
CD86	242	450.696	359.002	0.870391	0.550204	8.89424
CROCCL1	70	580.733	117.549	2.88443	0.672983	8.89093
QRFP	125	328.047	216.036	1.32427	0.743596	8.89059
ABCC6	86	463.995	142.965	2.30377	0.672098	8.88348
S100A14	140	249.73	304.993	0.792049	1.07036	8.87678
PTPN4	80	153.68	285.931	0.86288	1.71726	8.86337
HMGN3	110	294.06	200.151	1.34132	0.808395	8.86256
ELSPBP1	209	320.659	406.657	0.594413	0.927929	8.86125
IPMK	195	492.071	279.577	1.29227	0.498321	8.85878
ATP5G1	181	276.328	409.834	0.584097	1.13625	8.85712
OR8D4	263	398.977	435.25	0.583117	0.705715	8.85703
SRI	106	175.845	381.241	0.679977	1.75393	8.85606
SIRPG	98	248.252	196.974	1.25775	0.938421	8.85536
FOXN3	175	251.207	508.321	0.497671	1.48632	8.84952
IK	105	206.877	254.161	0.915241	1.19978	8.84546
BATF3	93	184.711	250.984	0.918693	1.34131	8.83786
ZNF205	103	229.042	219.213	1.08094	1.02037	8.83666
FKBP9	180	369.423	285.931	0.997807	0.63926	8.83366
GKN2	224	427.053	333.586	0.901299	0.554162	8.83029
BTBD3	82	169.934	235.099	0.967766	1.41366	8.82503
C20orf111	135	231.997	314.524	0.738939	1.16227	8.82422
NICN1	172	265.984	387.595	0.600648	1.12736	8.81698
TNFAIP8L2	220	375.333	352.648	0.744474	0.656935	8.8124
CA5A	74	134.47	336.763	0.782307	2.04549	8.80855
HMGCL	202	314.748	381.241	0.615257	0.883993	8.80421
DPH2	124	260.074	238.276	1.01112	0.889709	8.79882
BTN1A1	148	226.087	409.834	0.579392	1.40989	8.79877
PKD1L2	242	450.696	349.471	0.870391	0.512451	8.79572
CYP3A7	103	227.564	216.036	1.072	1.00023	8.7935
GAPDHS	52	138.903	168.381	1.26403	1.52462	8.79265
PGK1	104	237.908	209.682	1.12077	0.946386	8.78689
HCP5	287	462.517	416.188	0.669904	0.521027	8.78464
IOH26774	47	189.144	117.549	1.80478	1.16202	8.77629
KIAA0748	106	260.074	200.151	1.21923	0.857305	8.77607
KAT2B	83	164.024	244.63	0.903981	1.4531	8.76296
C16orf80	94	583.688	142.965	2.51312	0.556621	8.75961
ASCC3	64	161.068	174.735	1.20898	1.31986	8.75565
LYPLAL1	79	130.037	454.312	0.653929	2.38322	8.75454
FLJ45831	60	124.126	247.807	0.938163	1.88086	8.75114
ZNF133	120	198.011	333.586	0.678145	1.40216	8.75083
RBMX	137	379.767	212.859	1.40679	0.600318	8.74322
ALG10	118	220.176	260.515	0.846593	1.07956	8.74311
PROM2	127	270.417	231.922	1.0334	0.820363	8.7421
SCAMP4	70	125.604	343.117	0.761325	2.14207	8.74017
ACHE	252	441.83	362.179	0.786212	0.506429	8.73047
C19orf23	159	240.864	387.595	0.56988	1.23428	8.72462
DARS2	144	345.78	228.745	1.20805	0.632537	8.7207
OR6C4	184	265.984	432.073	0.50853	1.18823	8.71697
ACO1	49	107.871	231.922	0.998427	2.03575	8.71632
MGC39372	38	115.26	142.965	1.38382	1.6721	8.709
SLC17A3	120	333.958	193.797	1.40372	0.648624	8.67794
C17orf91	183	348.735	285.931	0.894318	0.616658	8.67724
CTRB1	215	412.276	311.347	0.90826	0.514206	8.67362
TCEA1	255	372.378	419.365	0.529008	0.696212	8.67341
TARBP2	325	468.428	470.197	0.514141	0.519465	8.67109
LRRC1	167	323.614	270.046	0.914432	0.661912	8.67037
GNA14	124	199.488	330.409	0.644637	1.34504	8.66345
SEC61G	77	364.99	130.257	2.10776	0.688988	8.66052
SPINT2	235	385.677	355.825	0.691543	0.578371	8.65941
JPH4	78	128.559	403.48	0.654926	2.23224	8.6558
EPHA3	132	203.921	362.179	0.59119	1.3901	8.65043
CRP	300	438.874	441.604	0.534043	0.54279	8.64602
PHF15	179	314.748	295.462	0.780935	0.692605	8.63978
PCCA	81	245.297	152.496	1.48824	0.836469	8.62562
SLC37A3	94	190.622	212.859	0.947897	1.09955	8.61663
IFNGR1	104	159.591	413.011	0.573023	1.89166	8.61441
GPR37L1	256	381.244	397.126	0.556643	0.614049	8.60199
TTLL2	74	419.664	120.726	2.35475	0.638088	8.59994
ZNF280C	44	158.113	114.372	1.6384	1.20363	8.59473
EPO	188	301.449	324.055	0.653495	0.754584	8.59295
AKT2	239	362.034	374.887	0.57929	0.628289	8.57578
ARPP-21	160	264.507	295.462	0.691306	0.845457	8.57249
TPSAB1	150	274.851	257.338	0.832133	0.740591	8.55251
TRPV5	69	130.037	244.63	0.825881	1.68848	8.55025
DDR1	180	351.69	266.869	0.928756	0.543202	8.51673
STXBP4	76	367.945	123.903	2.13577	0.638783	8.51582
LOC730426	51	113.782	184.266	1.02092	1.67116	8.51143
NQO2	82	205.399	162.027	1.22731	0.902932	8.5022
MUTYH	175	310.315	276.4	0.791967	0.630504	8.49929
MIB1	106	171.412	298.639	0.645146	1.41179	8.4973
APOBEC3H	182	291.105	308.17	0.649161	0.72869	8.4948
LECT2	106	168.457	314.524	0.62145	1.4842	8.49461
HOXA1	42	118.215	133.434	1.30198	1.46381	8.48639
CXorf67	46	106.394	174.735	1.05551	1.72196	8.48107
TCEAL4	212	348.735	317.701	0.692359	0.561819	8.47382
RIPK4	66	104.916	476.551	0.596509	2.67852	8.47356
RARS	222	325.092	365.356	0.530432	0.694134	8.47125
SORCS3	77	239.386	139.788	1.51929	0.783838	8.46742
EIF3L	114	168.457	387.595	0.525234	1.68096	8.45718
CTBP2	178	282.239	301.816	0.636416	0.729961	8.43899
MGST1	156	246.774	292.285	0.629318	0.864724	8.43353
MTERFD1	178	308.837	276.4	0.762088	0.607297	8.42912
IKBKAP	69	218.698	130.257	1.53352	0.828151	8.42204
SNX17	75	285.194	127.08	1.79613	0.689486	8.41895
NTN5	94	227.564	168.381	1.19174	0.778381	8.41727
PTP4A2	64	263.029	114.372	1.88346	0.749067	8.4109
PLEKHG5	91	147.769	289.108	0.643459	1.56631	8.4003
CRY1	196	351.69	282.754	0.812111	0.507043	8.39998
CTCF	66	101.961	505.144	0.558921	2.7609	8.38618
SYNJ2	98	295.538	155.673	1.50032	0.61731	8.38337
HAUS7	150	224.609	311.347	0.552187	1.00606	8.36322
GDPD1	76	146.291	196.974	0.86183	1.26704	8.36207
PRPH	74	353.168	117.549	2.11218	0.602593	8.35519
CYP3A5	121	205.399	241.453	0.717445	0.940719	8.35222
KIAA1618	100	158.113	285.931	0.611927	1.42776	8.33852
CD9	229	360.557	327.232	0.632683	0.49673	8.33418
CACNG3	86	158.113	206.505	0.808324	1.1733	8.32882
RAG1	70	208.354	130.257	1.4486	0.810004	8.32497
AKR1C4	141	229.042	260.515	0.662716	0.841158	8.32424
SLTM	67	192.1	130.257	1.39214	0.865145	8.32192
GUCA1C	184	267.462	327.232	0.516234	0.797684	8.31274
PSEN1	39	132.992	101.664	1.54508	1.18831	8.30801
CDH26	168	270.417	273.223	0.655699	0.670059	8.2885
TYW3	238	354.646	343.117	0.556156	0.509805	8.2815
TNFRSF17	67	150.724	152.496	1.06166	1.07748	8.27962
ZDHHC11	99	180.278	203.328	0.803783	0.968748	8.26472
PPIL4	82	143.336	216.036	0.736991	1.29685	8.24304
ARR3	65	180.278	127.08	1.34315	0.870059	8.23796
RPL19	55	122.648	149.319	1.0291	1.29341	8.23363
RNF182	207	311.793	311.347	0.568437	0.566436	8.22356
IKBKG	162	265.984	257.338	0.682178	0.636254	8.21965
IL1F6	70	231.997	120.726	1.59692	0.708477	8.21881
SOX7	137	205.399	282.754	0.551196	0.993871	8.21496
ENG	46	107.871	139.788	1.07372	1.41943	8.20594
HPS3	74	265.984	120.726	1.71613	0.638088	8.20266
SECISBP2	115	171.412	289.108	0.537343	1.25874	8.18393
MMRN2	97	146.291	295.462	0.546628	1.51338	8.17317
CADM1	68	125.604	187.443	0.797851	1.33989	8.15137
CLEC9A	58	208.354	104.841	1.68307	0.756034	8.13909
IOH46333	131	209.832	238.276	0.640707	0.816247	8.1344
HIST1H2BH	93	184.711	171.558	0.918693	0.817789	8.12746
PTOV1	169	257.118	273.223	0.577519	0.661977	8.12549
IOH57354	81	153.68	174.735	0.846938	1.02152	8.12522
TNNT1	197	299.971	289.108	0.582504	0.531034	8.10344
SP140L	158	227.564	289.108	0.499857	0.832203	8.0915
WDR5B	72	115.26	257.338	0.611229	1.70497	8.07913
C2orf18	61	152.202	123.903	1.1919	0.9153	8.06072
LOC100292719	140	257.118	209.682	0.832516	0.550457	8.04725
EHD2	109	260.074	162.027	1.18239	0.531676	8.02006
ITGB1	98	288.15	142.965	1.46501	0.502173	8.01014
CRYGN	168	261.551	254.161	0.609347	0.569538	8.00421
C16orf73	117	223.131	184.266	0.876314	0.613208	7.99343
ZNF573	48	101.961	139.788	0.948867	1.3688	7.98882
INPP4B	95	143.336	244.63	0.546307	1.27801	7.95029
RHOQ	119	177.323	241.453	0.538156	0.962915	7.93935
EYA1	53	110.827	136.611	0.939517	1.21857	7.93725
MRPL37	92	169.934	168.381	0.818902	0.806396	7.936
B3GALNT1	154	224.609	257.338	0.516563	0.704967	7.91893
FAM47A	52	110.827	130.257	0.962601	1.17774	7.89949
FTSJD1	74	127.081	177.912	0.706572	1.1616	7.88509
C11orf84	97	246.774	142.965	1.26289	0.515594	7.87481
RETNLB	87	242.341	130.257	1.37932	0.532019	7.86591
MRPL3	131	208.354	212.859	0.630977	0.660439	7.85899
EFCAB4A	143	223.131	222.39	0.607611	0.603019	7.83259
PPOX	144	214.265	235.099	0.542275	0.670431	7.82646
PCDHA6	139	205.399	235.099	0.531699	0.718049	7.82597
IRAK1	78	159.591	139.788	0.946481	0.76735	7.82024
CCR4	104	190.622	168.381	0.815447	0.645931	7.80684
IOH5226	56	112.305	133.434	0.88994	1.11985	7.80307
TBC1D10A	73	152.202	133.434	0.96661	0.789207	7.79378
PCDHB13	108	217.221	162.027	0.945307	0.543851	7.79233
ZBTB48	79	234.953	117.549	1.46063	0.519177	7.75059
GABRD	57	107.871	139.788	0.814981	1.16069	7.73767
C9orf23	118	192.1	190.62	0.658924	0.648325	7.73632
CYP3A4	133	227.564	193.797	0.732304	0.511121	7.7313
MST1	72	203.921	111.195	1.38338	0.563637	7.69103
CALR	122	178.801	216.036	0.516325	0.776018	7.68101
PCP4	89	205.399	133.434	1.12151	0.53489	7.67561
PADI4	63	101.961	184.266	0.617024	1.41207	7.67475
ASAH2C	75	143.336	136.611	0.851162	0.786462	7.65636
FJX1	124	189.144	200.151	0.571582	0.649196	7.63548
BEND2	83	205.399	123.903	1.21171	0.525889	7.63383
UBL5	78	131.514	155.673	0.685374	0.912766	7.60925
ITGA6	68	116.738	149.319	0.700298	1.03038	7.59559
ABCC4	86	125.604	206.505	0.498291	1.1733	7.56549
ATP2B3	69	124.126	136.611	0.763665	0.892072	7.55641
WNT4	78	119.693	181.089	0.559525	1.11867	7.55007
GTF2I	80	127.081	165.204	0.607036	0.961042	7.53273
SAMHD1	95	138.903	193.797	0.503983	0.956746	7.50715
DUSP11	103	190.622	149.319	0.828158	0.495599	7.44659
EEF2	81	127.081	155.673	0.591095	0.864403	7.38729
ASAH2B	88	135.948	158.85	0.574596	0.784891	7.35725
hCG_2039146	113	174.368	168.381	0.583926	0.536307	7.2993
C5orf13	102	153.68	162.027	0.547378	0.619139	7.23924
ZNF26	110	169.934	162.027	0.584437	0.519604	7.22267
CABC1	70	149.247	104.841	0.993192	0.521569	7.15069
CDC2L2	67	103.438	120.726	0.558978	0.763619	6.88552
MNS1	74	113.782	114.372	0.559343	0.566203	6.68421
OGN	70	106.394	108.018	0.540942	0.560938	6.5504

## Sheet: Dependent factors
gene_symbol	Mock	Exp1	Exp2	log2(Exp1/Mock)	log2(Exp2/Mock)	Score
PCK1	1093	0	0	-6.78529	-6.78529	5.52482
TAF4	1012	0	0	-6.67525	-6.67525	5.47764
PPM1H	937	0	0	-6.56529	-6.56529	5.42972
SP7	848	0	0	-6.42291	-6.42291	5.36645
IGKV1-5	822	0	0	-6.37851	-6.37851	5.34644
CR1L	794	0	0	-6.32912	-6.32912	5.32401
C2orf67	763	0	0	-6.2724	-6.2724	5.29803
KLRK1	752	0	0	-6.25172	-6.25172	5.28851
SEMA6A	752	0	0	-6.25172	-6.25172	5.28851
ADAM29	744	0	0	-6.23649	-6.23649	5.28147
ANKFY1	733	0	0	-6.21529	-6.21529	5.27164
IGSF5	700	0	0	-6.14975	-6.14975	5.24105
SYNGAP1	697	0	0	-6.14364	-6.14364	5.23819
KRTAP5-2	667	0	0	-6.08108	-6.08108	5.20866
BCAR1	634	0	0	-6.00899	-6.00899	5.17424
ABCB1	628	0	0	-5.99548	-5.99548	5.16775
DERA	616	0	0	-5.96809	-5.96809	5.15454
IGF2BP3	592	0	0	-5.91169	-5.91169	5.12714
SPI1	584	0	0	-5.89239	-5.89239	5.11771
CNTNAP5	569	0	0	-5.85549	-5.85549	5.09958
CD200R1L	563	0	0	-5.84046	-5.84046	5.09217
RB1CC1	1730	0	73.0712	-7.44294	-4.3886	5.06043
PRKD2	536	0	0	-5.77083	-5.77083	5.05756
MSTN	533	0	0	-5.76288	-5.76288	5.05358
SPRR2E	533	0	0	-5.76288	-5.76288	5.05358
HTRA3	525	0	0	-5.74147	-5.74147	5.04284
IPO9	502	0	0	-5.67807	-5.67807	5.0108
PLXNB2	560	0	3.17701	-5.83289	-5.43487	4.99055
LMNB2	480	0	0	-5.61471	-5.61471	4.97842
PTPRT	476	0	0	-5.60288	-5.60288	4.97234
GJC3	475	0	0	-5.59991	-5.59991	4.97081
YTHDF3	467	0	0	-5.57592	-5.57592	4.95842
UGT1A8	465	0	0	-5.56986	-5.56986	4.95528
CHST7	464	0	0	-5.56682	-5.56682	4.9537
STXBP5L	456	0	0	-5.54226	-5.54226	4.94095
PTX4	450	0	0	-5.52356	-5.52356	4.9312
FRMD4B	445	0	0	-5.50779	-5.50779	4.92295
ATAD5	442	0	0	-5.49825	-5.49825	4.91795
TPGS1	442	0	0	-5.49825	-5.49825	4.91795
PGR	441	0	0	-5.49506	-5.49506	4.91627
NPIPB15	433	0	0	-5.46923	-5.46923	4.90268
KIF4B	415	0	0	-5.40939	-5.40939	4.87093
DHX8	398	0	0	-5.3505	-5.3505	4.83935
BFSP1	397	0	0	-5.34696	-5.34696	4.83744
ABHD7	393	0	0	-5.33271	-5.33271	4.82974
AQP6	389	0	0	-5.31832	-5.31832	4.82194
EEA1	389	0	0	-5.31832	-5.31832	4.82194
MAGEB4	389	0	0	-5.31832	-5.31832	4.82194
ANKRD28	386	0	0	-5.30743	-5.30743	4.81603
SALL1	539	0	9.53102	-5.77873	-4.81297	4.81049
DCLK1	377	0	0	-5.27426	-5.27426	4.79794
DHX16	375	0	0	-5.26679	-5.26679	4.79385
PTGFRN	374	0	0	-5.26303	-5.26303	4.79179
CEACAM4	372	0	0	-5.2555	-5.2555	4.78766
PER2	372	0	0	-5.2555	-5.2555	4.78766
DDX39B	371	0	0	-5.25172	-5.25172	4.78558
PCDH11Y	370	0	0	-5.24793	-5.24793	4.7835
SSX7	366	0	0	-5.23266	-5.23266	4.77509
ZFP36L2	365	0	0	-5.22882	-5.22882	4.77297
MUC13	1714	0	139.788	-7.42962	-3.52476	4.77088
C10orf4	362	0	0	-5.21723	-5.21723	4.76657
SLF1	362	0	0	-5.21723	-5.21723	4.76657
CHRNE	358	0	0	-5.20163	-5.20163	4.75793
TDRD12	356	0	0	-5.19377	-5.19377	4.75357
PLCXD3	354	0	0	-5.18587	-5.18587	4.74917
ZDHHC13	353	0	0	-5.1819	-5.1819	4.74696
KRT82	1299	0	92.1332	-7.03232	-3.67994	4.74578
MNX1	345	0	0	-5.14975	-5.14975	4.729
LHX4	344	0	0	-5.14568	-5.14568	4.72672
KANSL1	342	0	0	-5.1375	-5.1375	4.72213
GRIN3B	341	0	0	-5.1334	-5.1334	4.71983
LCE1D	341	0	0	-5.1334	-5.1334	4.71983
OR13C8	341	0	0	-5.1334	-5.1334	4.71983
ADGRF5	336	0	0	-5.1127	-5.1127	4.70817
ARMC8	335	0	0	-5.10852	-5.10852	4.70581
MEGF6	333	0	0	-5.10014	-5.10014	4.70107
AHSA2	329	0	0	-5.08321	-5.08321	4.69148
CDK5RAP3	328	0	0	-5.07895	-5.07895	4.68906
ANGPT4	1438	0	123.903	-7.17792	-3.4348	4.68732
CRIP3	326	0	0	-5.07039	-5.07039	4.68419
SRP72	326	0	0	-5.07039	-5.07039	4.68419
KCNJ1	363	2.95538	0	-4.84755	-5.2211	4.6675
ASIC3	319	0	0	-5.04002	-5.04002	4.66686
LCE1E	1315	0	111.195	-7.04985	-3.45059	4.66676
SLC6A2	318	0	0	-5.03562	-5.03562	4.66434
CDC20	317	0	0	-5.03122	-5.03122	4.66182
NOMO3	312	0	0	-5.00899	-5.00899	4.64904
ATCAY	311	0	0	-5.0045	-5.0045	4.64645
RNF216	311	0	0	-5.0045	-5.0045	4.64645
SPDYE1	311	0	0	-5.0045	-5.0045	4.64645
CABLES1	310	0	0	-5	-5	4.64386
C19orf45	308	0	0	-4.99095	-4.99095	4.63863
EVC2	308	0	0	-4.99095	-4.99095	4.63863
GPX6	1175	0	98.4872	-6.88874	-3.44929	4.63231
HAP1	305	0	0	-4.97728	-4.97728	4.63072
ACR	304	0	0	-4.97269	-4.97269	4.62805
NOBOX	304	0	0	-4.97269	-4.97269	4.62805
CD5	299	0	0	-4.94953	-4.94953	4.61459
B3GALT6	380	0	6.35401	-5.2854	-4.57576	4.60814
GABRA2	295	0	0	-4.93074	-4.93074	4.60361
ATP13A5	292	0	0	-4.91648	-4.91648	4.59525
HIPK3	291	0	0	-4.91169	-4.91169	4.59244
TMPRSS9	291	0	0	-4.91169	-4.91169	4.59244
TRIM67	290	0	0	-4.90689	-4.90689	4.58962
PSMD11	289	0	0	-4.90207	-4.90207	4.58678
HSFX1	535	0	22.239	-5.76818	-4.07938	4.58677
MPDZ	1133	0	101.664	-6.83668	-3.35559	4.58608
GNRHR	287	0	0	-4.89239	-4.89239	4.58108
MLNR	287	0	0	-4.89239	-4.89239	4.58108
SEC14L5	286	0	0	-4.88753	-4.88753	4.57821
TBC1D8	285	0	0	-4.88264	-4.88264	4.57532
ASB15	283	0	0	-4.87283	-4.87283	4.56952
C3orf34	282	0	0	-4.8679	-4.8679	4.5666
PCSK1	280	0	0	-4.85798	-4.85798	4.56071
OPRPN	279	0	0	-4.853	-4.853	4.55775
BSDC1	277	0	0	-4.84298	-4.84298	4.55179
USP21	277	0	0	-4.84298	-4.84298	4.55179
KRT3	1005	0	88.9562	-6.66534	-3.35855	4.54982
GAS2L2	1579	0	187.443	-7.31198	-3.00861	4.54764
HELB	274	0	0	-4.82782	-4.82782	4.54274
BORA	273	0	0	-4.82273	-4.82273	4.5397
ERMARD	273	0	0	-4.82273	-4.82273	4.5397
AJUBA	272	0	0	-4.81762	-4.81762	4.53664
FOXF1	604	0	34.9471	-5.94017	-3.77194	4.52816
EIF1AY	269	0	0	-4.80219	-4.80219	4.52739
KIAA1522	269	0	0	-4.80219	-4.80219	4.52739
ATP9A	267	0	0	-4.79181	-4.79181	4.52114
ZC3H10	267	0	0	-4.79181	-4.79181	4.52114
PRMT3	849	0	69.8942	-6.42459	-3.4265	4.52098
GPSM2	671	0	44.4781	-6.08958	-3.64391	4.52046
RNF39	265	0	0	-4.78136	-4.78136	4.51484
FAM190A	262	0	0	-4.76553	-4.76553	4.50528
ZNF121	262	0	0	-4.76553	-4.76553	4.50528
NEBL	261	0	0	-4.76022	-4.76022	4.50206
XPC	261	0	0	-4.76022	-4.76022	4.50206
SLC35F2	258	0	0	-4.74416	-4.74416	4.49231
ZNF479	256	0	0	-4.73335	-4.73335	4.48573
ETV2	255	0	0	-4.72792	-4.72792	4.48241
SOCS1	926	0	88.9562	-6.54844	-3.24165	4.47889
PGRMC2	253	0	0	-4.71699	-4.71699	4.47573
ADAM19	833	0	76.2482	-6.39746	-3.28897	4.46272
RNF123	1282	0	158.85	-7.01346	-2.93579	4.45614
CNTLN	247	0	0	-4.6837	-4.6837	4.4553
BRS3	784	0	69.8942	-6.31107	-3.31298	4.4518
AFDN	244	0	0	-4.66676	-4.66676	4.44484
DEFB103B	244	0	0	-4.66676	-4.66676	4.44484
EXOC6B	244	0	0	-4.66676	-4.66676	4.44484
BDKRB2	242	0	0	-4.65535	-4.65535	4.43778
SERPINA10	242	0	0	-4.65535	-4.65535	4.43778
SSTR5	277	0	3.17701	-4.84298	-4.44496	4.43636
STK36	241	0	0	-4.64962	-4.64962	4.43422
VPS54	240	0	0	-4.64386	-4.64386	4.43065
HTR1E	239	0	0	-4.63807	-4.63807	4.42705
IGKV2-24	238	0	0	-4.63227	-4.63227	4.42344
RORB	806	0	79.4252	-6.3505	-3.18982	4.41324
FOXF2	235	0	0	-4.61471	-4.61471	4.41248
KCTD15	234	0	0	-4.60881	-4.60881	4.40879
PPME1	234	0	0	-4.60881	-4.60881	4.40879
SLC22A14	922	0	101.664	-6.54226	-3.06116	4.40568
ILKAP	233	0	0	-4.60288	-4.60288	4.40508
SLC4A7	866	0	92.1332	-6.45286	-3.10048	4.40129
SLF2	231	0	0	-4.59096	-4.59096	4.39759
MTURN	230	0	0	-4.58496	-4.58496	4.39382
NAV2	230	0	0	-4.58496	-4.58496	4.39382
SF3A2	230	0	0	-4.58496	-4.58496	4.39382
THEG	229	0	0	-4.57894	-4.57894	4.39003
HOMER2	228	0	0	-4.57289	-4.57289	4.38621
TIAL1	228	0	0	-4.57289	-4.57289	4.38621
ZNF197	1347	0	193.797	-7.08428	-2.73521	4.38398
SERPINB6	227	0	0	-4.56682	-4.56682	4.38238
SLC5A1	227	0	0	-4.56682	-4.56682	4.38238
TREX2	227	0	0	-4.56682	-4.56682	4.38238
USP13	612	0	50.8321	-5.95884	-3.35401	4.38211
81039atD04	226	0	0	-4.56071	-4.56071	4.37852
RIPPLY3	226	0	0	-4.56071	-4.56071	4.37852
ANKRD17	225	0	0	-4.55459	-4.55459	4.37464
C9orf75	225	0	0	-4.55459	-4.55459	4.37464
IRX1	225	0	0	-4.55459	-4.55459	4.37464
LDLR	1358	1.47769	187.443	-6.89709	-2.79256	4.37159
HHIP	224	0	0	-4.54844	-4.54844	4.37074
TBX1	783	1.47769	76.2482	-6.11042	-3.20076	4.36313
DUSP18	222	0	0	-4.53605	-4.53605	4.36287
KCNB2	222	0	0	-4.53605	-4.53605	4.36287
RSF1	222	0	0	-4.53605	-4.53605	4.36287
HIST1H1D	830	0	92.1332	-6.39232	-3.03994	4.36276
WBSCR27	802	87.1838	0	-3.06269	-6.34341	4.36069
EIF2AK2	221	0	0	-4.52982	-4.52982	4.35891
ADGRF3	866	0	101.664	-6.45286	-2.97176	4.34853
ANKRD49	218	0	0	-4.51096	-4.51096	4.34687
ANO10	218	0	0	-4.51096	-4.51096	4.34687
TERT	217	0	0	-4.50462	-4.50462	4.34281
LAMC3	1652	0	282.754	-7.37678	-2.50516	4.33696
CCDC106	214	0	0	-4.48543	-4.48543	4.33049
NOM1	214	0	0	-4.48543	-4.48543	4.33049
PNPLA7	214	0	0	-4.48543	-4.48543	4.33049
NCL	213	0	0	-4.47897	-4.47897	4.32634
GAGE10	212	0	0	-4.47249	-4.47249	4.32216
MRPS22	212	0	0	-4.47249	-4.47249	4.32216
ZDHHC6	212	0	0	-4.47249	-4.47249	4.32216
IFITM5	209	0	0	-4.45286	-4.45286	4.30946
IGSF9	881	17.7323	54.0091	-5.00579	-3.79908	4.30922
KRT78	782	0	92.1332	-6.30743	-2.95505	4.30783
PITPNC1	208	0	0	-4.44626	-4.44626	4.30518
FNIP2	699	0	76.2482	-6.14771	-3.03922	4.30466
SCUBE1	1013	0	142.965	-6.67666	-2.74153	4.29968
PHKA2	204	0	0	-4.41954	-4.41954	4.28779
VAX1	357	19.21	0	-3.65125	-5.19771	4.28561
NUBP2	203	0	0	-4.41278	-4.41278	4.28338
POLQ	200	0	0	-4.39232	-4.39232	4.26996
ZNF17	1388	1.47769	228.745	-6.92839	-2.54982	4.26782
AGPAT4	199	0	0	-4.38543	-4.38543	4.26544
KPRP	198	0	0	-4.37851	-4.37851	4.26088
PRDM16	802	0	104.841	-6.34341	-2.82184	4.25941
PTH2	197	0	0	-4.37156	-4.37156	4.2563
LRRC58	196	0	0	-4.36457	-4.36457	4.25168
SFRS7	196	0	0	-4.36457	-4.36457	4.25168
PAFAH1B1	195	0	0	-4.35755	-4.35755	4.24704
AHSA1	194	0	0	-4.3505	-4.3505	4.24236
PSMD12	194	0	0	-4.3505	-4.3505	4.24236
ZIK1	194	0	0	-4.3505	-4.3505	4.24236
TBC1D22A-AS1	897	0	130.257	-6.50303	-2.69303	4.23909
FLJ35220	193	0	0	-4.34341	-4.34341	4.23765
SOCS7	2740	0	654.463	-8.10329	-2.04917	4.23703
C5orf36	192	0	0	-4.33628	-4.33628	4.23292
CBR3	192	0	0	-4.33628	-4.33628	4.23292
HES3	192	0	0	-4.33628	-4.33628	4.23292
KCNAB3	192	0	0	-4.33628	-4.33628	4.23292
LRRC4B	192	0	0	-4.33628	-4.33628	4.23292
SLC25A33	191	0	0	-4.32912	-4.32912	4.22815
SUMO1P1	2057	0	451.135	-7.69139	-2.16428	4.2247
VWA7	189	0	0	-4.3147	-4.3147	4.21852
SLC25A19	443	0	38.1241	-5.50144	-3.23468	4.21689
AGXT2	1438	1.47769	263.692	-6.97909	-2.40344	4.20769
MAP1A	673	0	85.7792	-6.09381	-2.8341	4.20524
TAF7L	186	0	0	-4.29278	-4.29278	4.20383
ZNF19	186	0	0	-4.29278	-4.29278	4.20383
DDR2	574	65.0184	0	-2.96065	-5.8679	4.20287
FAM163A	185	0	0	-4.2854	-4.2854	4.19886
NOS1	185	0	0	-4.2854	-4.2854	4.19886
S100A1	185	0	0	-4.2854	-4.2854	4.19886
HOXB2	652	0	82.6022	-6.04876	-2.83771	4.19578
HIF3A	197	1.47769	0	-4.17273	-4.37156	4.19456
NCKAP5	184	0	0	-4.27798	-4.27798	4.19386
PCDHGA4	184	0	0	-4.27798	-4.27798	4.19386
FAM169B	1404	0	276.4	-7.14364	-2.30368	4.19009
CS	183	0	0	-4.27053	-4.27053	4.18883
KIF13B	183	0	0	-4.27053	-4.27053	4.18883
MATK	183	0	0	-4.27053	-4.27053	4.18883
CCDC102A	182	0	0	-4.26303	-4.26303	4.18376
FLG	182	0	0	-4.26303	-4.26303	4.18376
GDI1	182	0	0	-4.26303	-4.26303	4.18376
SLC6A19	182	0	0	-4.26303	-4.26303	4.18376
DNAJB13	181	0	0	-4.2555	-4.2555	4.17866
DBX2	798	0	120.726	-6.33628	-2.62781	4.17097
MIR600HG	179	0	0	-4.24031	-4.24031	4.16834
OR13C3	179	0	0	-4.24031	-4.24031	4.16834
TERB2	714	0	101.664	-6.17792	-2.69682	4.16493
BCL11B	1155	0	216.036	-6.86419	-2.3657	4.16301
EEFSEC	177	0	0	-4.22497	-4.22497	4.15788
SGIP1	502	56.1523	0	-2.95228	-5.67807	4.15026
MYO7A	1588	1.47769	333.586	-7.12129	-2.21753	4.14193
81134atE02	174	0	0	-4.20163	-4.20163	4.1419
NLGN2	174	0	0	-4.20163	-4.20163	4.1419
TXNL1	174	0	0	-4.20163	-4.20163	4.1419
ZCCHC6	174	0	0	-4.20163	-4.20163	4.1419
GABPA	173	0	0	-4.19377	-4.19377	4.1365
SLC16A2	173	0	0	-4.19377	-4.19377	4.1365
MICALL1	1306	0	270.046	-7.04002	-2.23243	4.13163
PLD5	172	0	0	-4.18587	-4.18587	4.13105
ZBTB7C	172	0	0	-4.18587	-4.18587	4.13105
RALGAPA1	581	0	76.2482	-5.88509	-2.77659	4.12829
DYNC1I2	171	0	0	-4.17792	-4.17792	4.12557
THY1	1677	0	390.772	-7.39832	-2.07361	4.11805
SLC2A7	169	0	0	-4.16189	-4.16189	4.11448
TFAP2C	169	0	0	-4.16189	-4.16189	4.11448
ZNF280A	169	0	0	-4.16189	-4.16189	4.11448
HMGCLL1	168	0	0	-4.15381	-4.15381	4.10887
PDE6C	168	0	0	-4.15381	-4.15381	4.10887
SPNS1	168	0	0	-4.15381	-4.15381	4.10887
MARS	167	0	0	-4.14568	-4.14568	4.10322
RPRD2	167	0	0	-4.14568	-4.14568	4.10322
RYK	167	0	0	-4.14568	-4.14568	4.10322
TENM2	167	0	0	-4.14568	-4.14568	4.10322
UGT2B28	167	0	0	-4.14568	-4.14568	4.10322
CLCA1	1108	0	222.39	-6.80478	-2.2663	4.09946
COA4	166	0	0	-4.1375	-4.1375	4.09752
EMP1	166	0	0	-4.1375	-4.1375	4.09752
RGS3	166	0	0	-4.1375	-4.1375	4.09752
ABI1	165	0	0	-4.12928	-4.12928	4.09178
ROCK2	165	0	0	-4.12928	-4.12928	4.09178
WDR44	165	0	0	-4.12928	-4.12928	4.09178
CYP2A13	599	0	85.7792	-5.92837	-2.66866	4.09093
CBLN4	164	0	0	-4.12102	-4.12102	4.086
DNAJB12	164	0	0	-4.12102	-4.12102	4.086
TMC1	164	0	0	-4.12102	-4.12102	4.086
MAP1LC3B2	286	0	19.062	-4.88753	-3.34839	4.08147
REG4	163	0	0	-4.1127	-4.1127	4.08017
TXNDC2	163	0	0	-4.1127	-4.1127	4.08017
ALPK2	162	0	0	-4.10434	-4.10434	4.0743
C12orf26	162	0	0	-4.10434	-4.10434	4.0743
CDC123	162	0	0	-4.10434	-4.10434	4.0743
EVX1	162	0	0	-4.10434	-4.10434	4.0743
TRIB2	162	0	0	-4.10434	-4.10434	4.0743
INTS10	748	0	127.08	-6.24413	-2.46718	4.07343
MSL2	161	0	0	-4.09592	-4.09592	4.06838
STRA8	1600	1.47769	371.71	-7.13208	-2.07651	4.06738
TCF15	1085	0	225.567	-6.77479	-2.21672	4.06695
SEC14L2	721	121.171	0	-2.47843	-6.1918	4.06641
SUFU	160	0	0	-4.08746	-4.08746	4.06241
KRTAP5-11	1493	0	359.002	-7.2317	-2.02615	4.05787
KRTAP5-8	515	0	69.8942	-5.71425	-2.71616	4.05751
MED23	243	0	12.708	-4.66107	-3.47786	4.05709
PLA2R1	158	0	0	-4.07039	-4.07039	4.05033
CA8	157	0	0	-4.06178	-4.06178	4.04422
G6PC2	157	0	0	-4.06178	-4.06178	4.04422
GRB7	157	0	0	-4.06178	-4.06178	4.04422
TRIM8	356	35.4646	0	-3.00903	-5.19377	4.03979
TCL6	156	0	0	-4.05311	-4.05311	4.03806
SRL	990	0	206.505	-6.64386	-2.20752	4.03336
KRTAP6-1	155	0	0	-4.04439	-4.04439	4.03185
TTC17	155	0	0	-4.04439	-4.04439	4.03185
ZNF561	155	0	0	-4.04439	-4.04439	4.03185
ADGRF4	154	0	0	-4.03562	-4.03562	4.02558
CEACAM20	1029	1.47769	209.682	-6.50022	-2.2417	4.02127
CUL1	153	0	0	-4.0268	-4.0268	4.01927
GABRQ	153	0	0	-4.0268	-4.0268	4.01927
MAS1L	153	0	0	-4.0268	-4.0268	4.01927
OR4K14	153	0	0	-4.0268	-4.0268	4.01927
PDIK1L	153	0	0	-4.0268	-4.0268	4.01927
ZFP36	153	0	0	-4.0268	-4.0268	4.01927
BRD1	776	0	146.142	-6.29646	-2.33167	4.01858
CHST2	543	0	82.6022	-5.78921	-2.57816	4.01384
KIAA0247	152	0	0	-4.01792	-4.01792	4.0129
RBPJL	152	0	0	-4.01792	-4.01792	4.0129
TNFRSF11B	152	0	0	-4.01792	-4.01792	4.0129
C5orf23	479	0	66.7171	-5.61176	-2.67221	4.01063
IFT52	151	0	0	-4.00899	-4.00899	4.00648
KAL1	151	0	0	-4.00899	-4.00899	4.00648
PFKFB4	151	0	0	-4.00899	-4.00899	4.00648
ROBLD3	151	0	0	-4.00899	-4.00899	4.00648
TMPRSS6	151	0	0	-4.00899	-4.00899	4.00648
ZNF426	151	0	0	-4.00899	-4.00899	4.00648
BHLHE22	787	1.47769	142.965	-6.11768	-2.38138	4.00365
MAN2C1	150	0	0	-4	-4	4
MKI67IP	150	0	0	-4	-4	4
SLITRK4	150	0	0	-4	-4	4
STAT3	150	0	0	-4	-4	4
TOP2B	150	0	0	-4	-4	4
RAD51AP1	149	0	0	-3.99095	-3.99095	3.99347
C10orf96	1280	1.47769	298.639	-6.81239	-2.06338	3.99307
TMEM74B	444	0	60.3631	-5.50462	-2.6898	3.9897
CCKBR	148	0	0	-3.98185	-3.98185	3.98688
HIST1H3E	148	0	0	-3.98185	-3.98185	3.98688
LOC643630	148	0	0	-3.98185	-3.98185	3.98688
DDT	147	0	0	-3.97269	-3.97269	3.98023
TMEM191A	911	0	196.974	-6.52513	-2.15375	3.97792
GJA8	605	0	104.841	-5.94251	-2.42095	3.9774
FCGRT	890	0	190.62	-6.49185	-2.16546	3.97672
EXOSC2	928	0	203.328	-6.55152	-2.13651	3.97448
OVCH1	146	0	0	-3.96347	-3.96347	3.97353
PIK3CG	146	0	0	-3.96347	-3.96347	3.97353
PTGS1	1095	0	260.515	-6.7879	-2.03027	3.96735
NFIC	145	0	0	-3.9542	-3.9542	3.96677
2017-09-14	145	0	0	-3.9542	-3.9542	3.96677
SPTA1	542	0	88.9562	-5.7866	-2.47981	3.96648
POU2F3	407	0	54.0091	-5.38198	-2.7037	3.96212
OR5M9	1272	0	324.055	-7.00225	-1.94024	3.96063
C1orf130	144	0	0	-3.94486	-3.94486	3.95995
FAM49A	1231	1.47769	295.462	-6.75653	-2.02244	3.9578
EMB	490	0	76.2482	-5.64386	-2.53536	3.95573
EFHC1	143	0	0	-3.93546	-3.93546	3.95306
RAB7A	143	0	0	-3.93546	-3.93546	3.95306
RICTOR	143	0	0	-3.93546	-3.93546	3.95306
GIGYF1	1316	0	343.117	-7.05094	-1.90886	3.95204
TUFM	439	0	63.5401	-5.48864	-2.61011	3.94894
CD55	142	0	0	-3.926	-3.926	3.94612
IFI27	142	0	0	-3.926	-3.926	3.94612
RFPL1S	142	0	0	-3.926	-3.926	3.94612
ZNF480	142	0	0	-3.926	-3.926	3.94612
FBXO45	672	0	130.257	-6.0917	-2.2817	3.94402
CDH10	1268	0	330.409	-6.99774	-1.90855	3.94075
CSPG5	1685	0	486.082	-7.40514	-1.77263	3.93914
HPS5	141	0	0	-3.91648	-3.91648	3.93911
KRTAP19-1	141	0	0	-3.91648	-3.91648	3.93911
ARSH	1653	1.47769	454.312	-7.17881	-1.84062	3.93796
EFHB	140	0	0	-3.90689	-3.90689	3.93204
IKZF3	140	0	0	-3.90689	-3.90689	3.93204
UBALD2	140	0	0	-3.90689	-3.90689	3.93204
KRTAP5-1	1436	1.47769	378.064	-6.97709	-1.8977	3.93137
CALML6	873	0	196.974	-6.46434	-2.09296	3.93074
CD109	1492	0	419.365	-7.23074	-1.80661	3.92592
CIDEC	139	0	0	-3.89724	-3.89724	3.92491
IKZF4	139	0	0	-3.89724	-3.89724	3.92491
NR0B1	139	0	0	-3.89724	-3.89724	3.92491
PER1	139	0	0	-3.89724	-3.89724	3.92491
RANBP17	530	0	92.1332	-5.75489	-2.40251	3.92051
RNF170	138	0	0	-3.88753	-3.88753	3.9177
RBMY2FP	824	0	184.266	-6.38198	-2.10201	3.91684
SLC25A31	242	0	19.062	-4.65535	-3.11622	3.91665
GJB3	380	51.7192	0	-2.65968	-5.2854	3.91495
API5	1863	0	571.861	-7.54921	-1.6866	3.91083
C11orf61	137	0	0	-3.87774	-3.87774	3.91044
CLCN7	137	0	0	-3.87774	-3.87774	3.91044
GPR31	137	0	0	-3.87774	-3.87774	3.91044
RAPGEF4	137	0	0	-3.87774	-3.87774	3.91044
SOAT1	137	0	0	-3.87774	-3.87774	3.91044
TMEM45A	137	0	0	-3.87774	-3.87774	3.91044
TYMS	137	0	0	-3.87774	-3.87774	3.91044
CRISP2	136	0	0	-3.8679	-3.8679	3.9031
EPB42	136	0	0	-3.8679	-3.8679	3.9031
FGF2	136	0	0	-3.8679	-3.8679	3.9031
VIPR2	136	0	0	-3.8679	-3.8679	3.9031
LMAN1L	487	0	82.6022	-5.63517	-2.42413	3.89978
LINC00896	742	0	162.027	-6.23266	-2.12809	3.89621
C9orf46	135	0	0	-3.85798	-3.85798	3.89569
EXOC6	135	0	0	-3.85798	-3.85798	3.89569
FBXL20	135	0	0	-3.85798	-3.85798	3.89569
RGS22	135	0	0	-3.85798	-3.85798	3.89569
RSBN1L	135	0	0	-3.85798	-3.85798	3.89569
SLC3A1	135	0	0	-3.85798	-3.85798	3.89569
C4orf45	1341	1.47769	359.002	-6.87905	-1.87233	3.89528
TNK1	518	1.47769	85.7792	-5.52363	-2.46275	3.89282
MUT	134	0	0	-3.848	-3.848	3.88822
PPP2R1A	134	0	0	-3.848	-3.848	3.88822
PTPLA	134	0	0	-3.848	-3.848	3.88822
TEAD1	134	0	0	-3.848	-3.848	3.88822
IQCF2	1364	1.47769	371.71	-6.90341	-1.84783	3.88537
SULT1C3	436	0	69.8942	-5.47897	-2.48088	3.88529
BAZ2A	491	0	85.7792	-5.64674	-2.38703	3.8845
KRT85	523	0	95.3102	-5.73606	-2.33949	3.88409
RGS12	501	0	88.9562	-5.67525	-2.36846	3.88276
CAPN12	133	0	0	-3.83794	-3.83794	3.88067
FKBPL	133	0	0	-3.83794	-3.83794	3.88067
KCNJ9	133	0	0	-3.83794	-3.83794	3.88067
KIAA1324L	133	0	0	-3.83794	-3.83794	3.88067
OR4F3	133	0	0	-3.83794	-3.83794	3.88067
PLRG1	133	0	0	-3.83794	-3.83794	3.88067
RGS21	133	0	0	-3.83794	-3.83794	3.88067
ZFP30	133	0	0	-3.83794	-3.83794	3.88067
CENPJ	132	0	0	-3.82782	-3.82782	3.87305
RAI2	132	0	0	-3.82782	-3.82782	3.87305
SLC14A1	132	0	0	-3.82782	-3.82782	3.87305
GPR150	972	0	247.807	-6.61765	-1.92943	3.87122
SNTG1	383	0	57.1861	-5.29646	-2.54829	3.8665
NBPF9	131	0	0	-3.81762	-3.81762	3.86535
TGM2	131	0	0	-3.81762	-3.81762	3.86535
TMEM144	1231	0	346.294	-6.95536	-1.80036	3.86511
SPIDR	731	0	165.204	-6.2114	-2.08043	3.8648
GEMIN4	130	0	0	-3.80735	-3.80735	3.85758
L3MBTL	130	0	0	-3.80735	-3.80735	3.85758
TBK1	130	0	0	-3.80735	-3.80735	3.85758
TRPT1	130	0	0	-3.80735	-3.80735	3.85758
LGI1	129	0	0	-3.79701	-3.79701	3.84973
NADK	129	0	0	-3.79701	-3.79701	3.84973
NXPE2	1214	0	346.294	-6.93546	-1.78046	3.84825
CYP2C19	576	0	117.549	-5.87283	-2.19985	3.84673
RIMS1	1524	0	470.197	-7.26115	-1.6756	3.8466
MS4A3	146	2.95538	0	-3.58992	-3.96347	3.84539
KIAA0240	128	0	0	-3.7866	-3.7866	3.8418
DAXX	238	22.1654	0	-2.94676	-4.63227	3.83964
FRS3	554	112.305	0	-2.20522	-5.81762	3.83553
DPEP2	127	0	0	-3.7761	-3.7761	3.8338
NEIL1	127	0	0	-3.7761	-3.7761	3.8338
PNMA1	127	0	0	-3.7761	-3.7761	3.8338
RDH8	1438	0	441.604	-7.17792	-1.68093	3.83333
NOVA2	1643	0	527.383	-7.36894	-1.62106	3.83079
LZTS1	755	0	181.089	-6.25739	-2.00121	3.83074
MTMR14	538	0	108.018	-5.7761	-2.21517	3.83014
NLGN1	126	0	0	-3.76553	-3.76553	3.82571
RFPL1	126	0	0	-3.76553	-3.76553	3.82571
TMEM88	126	0	0	-3.76553	-3.76553	3.82571
UGT2B15	126	0	0	-3.76553	-3.76553	3.82571
ABCA12	125	0	0	-3.75489	-3.75489	3.81754
SLC4A2	125	0	0	-3.75489	-3.75489	3.81754
ZNF57	125	0	0	-3.75489	-3.75489	3.81754
MAGEA2B	772	0	190.62	-6.2891	-1.9627	3.8158
DNAJB6	412	70.9292	0	-2.38251	-5.39917	3.81508
CLTCL1	761	0	187.443	-6.26866	-1.96529	3.81251
CIT	519	0	104.841	-5.7252	-2.20363	3.81082
CEBPA	548	0	114.372	-5.80219	-2.1656	3.81037
C13orf39	124	0	0	-3.74416	-3.74416	3.80929
KIAA1279	124	0	0	-3.74416	-3.74416	3.80929
APOLD1	1600	1.47769	501.967	-7.13208	-1.65294	3.80631
LIFR	1663	0	549.622	-7.38629	-1.57991	3.80528
GPKOW	156	5.91076	0	-3.38311	-4.05311	3.80497
FGD3	132	1.47769	0	-3.62899	-3.82782	3.80419
SPINK14	615	1.47769	130.257	-5.76695	-2.15578	3.79945
MEGF9	474	0	92.1332	-5.59694	-2.24456	3.79857
ADAMTS14	570	0	123.903	-5.85798	-2.11486	3.79696
ATP8A2	453	0	85.7792	-5.53294	-2.27323	3.79629
HECTD1	2542	0	949.925	-7.99548	-1.41063	3.79393
THAP9	860	0	228.745	-6.44294	-1.86555	3.7932
BOLA2B	122	0	0	-3.72247	-3.72247	3.79252
CCNE1	122	0	0	-3.72247	-3.72247	3.79252
TSSK4	1459	0	470.197	-7.19869	-1.61314	3.7911
MPP3	240	0	25.4161	-4.64386	-2.81945	3.78923
AASS	570	1.47769	117.549	-5.65915	-2.185	3.78731
LATS2	1052	0	304.993	-6.73064	-1.75339	3.78683
OR4D11	214	19.21	0	-2.93897	-4.48543	3.7868
RELN	1769	1.47769	584.569	-7.27609	-1.58115	3.7854
CPN2	121	0	0	-3.71149	-3.71149	3.784
KIAA0774	121	0	0	-3.71149	-3.71149	3.784
ATRX	912	251.207	0	-1.81957	-6.52669	3.78373
PSPH	194	14.7769	0	-3.0415	-4.3505	3.78198
WDR64	590	0	133.434	-5.90689	-2.06457	3.78137
FBXO34	120	0	0	-3.70044	-3.70044	3.77539
TNKS2	120	0	0	-3.70044	-3.70044	3.77539
GPR158	479	97.5276	0	-2.18513	-5.61176	3.77107
DSG1	736	1.47769	177.912	-6.02227	-1.98912	3.76993
SLC30A10	620	0	146.142	-5.97728	-2.01249	3.76939
CDC42BPA	119	0	0	-3.6893	-3.6893	3.76669
FOXE1	119	0	0	-3.6893	-3.6893	3.76669
LCTL	119	0	0	-3.6893	-3.6893	3.76669
NPY2R	119	0	0	-3.6893	-3.6893	3.76669
ASH1L	953	0	273.223	-6.58946	-1.7656	3.76354
SLC24A3	234	0	25.4161	-4.60881	-2.78441	3.76232
ABCC8	1550	1.47769	505.144	-7.08657	-1.5985	3.75924
ACCN4	308	45.8084	0	-2.51047	-4.99095	3.75876
KCNB1	1368	1.47769	428.896	-6.9076	-1.65063	3.75811
HSPA1B	118	0	0	-3.67807	-3.67807	3.7579
ERBB2	1856	0	663.994	-7.54381	-1.46914	3.7546
CDRT1	922	0	263.692	-6.54226	-1.76778	3.75436
TBC1D5	512	0	111.195	-5.70598	-2.10672	3.75331
SCRIB	611	0	146.142	-5.95652	-1.99173	3.75225
SPEF2	1845	0	660.817	-7.53528	-1.46743	3.75164
ARHGEF3	117	0	0	-3.66676	-3.66676	3.74901
PANX3	117	0	0	-3.66676	-3.66676	3.74901
PARG	117	0	0	-3.66676	-3.66676	3.74901
IGLV2-14	777	0	209.682	-6.29829	-1.84094	3.74452
ANO2	632	0	155.673	-6.0045	-1.95423	3.74226
B3GNT4	1781	1.47769	619.516	-7.28579	-1.50845	3.73453
C12orf29	931	0	273.223	-6.55612	-1.73226	3.73443
ACTL7B	115	0	0	-3.64386	-3.64386	3.73093
C14orf68	115	0	0	-3.64386	-3.64386	3.73093
PRDX4	115	0	0	-3.64386	-3.64386	3.73093
STC2	115	0	0	-3.64386	-3.64386	3.73093
CHD6	273	0	38.1241	-4.82273	-2.55597	3.72815
RAPGEF5	147	0	6.35401	-3.97269	-3.26305	3.72786
FBXW9	666	0	171.558	-6.07895	-1.89659	3.72615
FGL2	371	67.9738	0	-2.28873	-5.25172	3.72595
RRAD	462	0	98.4872	-5.56071	-2.12126	3.7228
ALG10B	114	0	0	-3.63227	-3.63227	3.72174
LTV1	114	0	0	-3.63227	-3.63227	3.72174
TBX6	114	0	0	-3.63227	-3.63227	3.72174
TPSG1	114	0	0	-3.63227	-3.63227	3.72174
ZC3H14	114	0	0	-3.63227	-3.63227	3.72174
RBMY1J	1280	0	425.719	-7.01123	-1.5659	3.71905
RHOBTB3	1217	1.47769	384.418	-6.74016	-1.63734	3.71318
CPT1C	977	2.95538	273.223	-6.25143	-1.80111	3.71292
ACSBG2	113	0	0	-3.62059	-3.62059	3.71245
HOXA6	113	0	0	-3.62059	-3.62059	3.71245
NKX6-3	113	0	0	-3.62059	-3.62059	3.71245
NOD1	113	0	0	-3.62059	-3.62059	3.71245
PAX9	269	0	38.1241	-4.80219	-2.53543	3.71196
CAPS2	599	0	149.319	-5.92837	-1.93452	3.71166
TSPAN13	357	65.0184	0	-2.29046	-5.19771	3.71126
ANKRD37	187	16.2546	0	-2.90755	-4.30012	3.70829
NDUFA2	112	0	0	-3.60881	-3.60881	3.70305
RSPH6A	946	1.47769	276.4	-6.38011	-1.73898	3.70098
CARD17	1382	0	479.728	-7.12102	-1.50711	3.69889
NPTXR	801	0	231.922	-6.34163	-1.74516	3.69383
EVI5	111	0	0	-3.59694	-3.59694	3.69354
HK2	111	0	0	-3.59694	-3.59694	3.69354
LSR	111	0	0	-3.59694	-3.59694	3.69354
MRPL53	111	0	0	-3.59694	-3.59694	3.69354
TOX2	111	0	0	-3.59694	-3.59694	3.69354
ZSCAN10	111	0	0	-3.59694	-3.59694	3.69354
AP1B1	376	0	73.0712	-5.27053	-2.21618	3.6935
FLJ46257	1088	0	352.648	-6.77873	-1.59824	3.69258
RREB1	1619	1.47769	571.861	-7.14901	-1.48524	3.68959
SNAPC4	1239	1.47769	403.48	-6.7658	-1.59488	3.68914
LSP1	110	0	0	-3.58496	-3.58496	3.68392
NKRF	110	0	0	-3.58496	-3.58496	3.68392
OGFRL1	110	0	0	-3.58496	-3.58496	3.68392
TCF25	110	0	0	-3.58496	-3.58496	3.68392
ZNF791	110	0	0	-3.58496	-3.58496	3.68392
LARP7	674	0	184.266	-6.09592	-1.81596	3.68064
GPR155	1239	0	425.719	-6.96463	-1.5193	3.6754
FECH	109	0	0	-3.57289	-3.57289	3.67418
PAPOLA	109	0	0	-3.57289	-3.57289	3.67418
SMARCAD1	109	0	0	-3.57289	-3.57289	3.67418
CALCRL	850	0	257.338	-6.42626	-1.68567	3.67411
HMX1	994	1.47769	304.993	-6.45078	-1.67237	3.67291
SSX6	837	0	254.161	-6.40429	-1.68095	3.66588
KIAA1586	108	0	0	-3.56071	-3.56071	3.66433
KPNA1	108	0	0	-3.56071	-3.56071	3.66433
NLRP9	108	0	0	-3.56071	-3.56071	3.66433
RFC3	108	0	0	-3.56071	-3.56071	3.66433
SPRR2B	108	0	0	-3.56071	-3.56071	3.66433
BRCA2	2414	54.6746	546.445	-5.22805	-2.12308	3.66426
C2orf3	448	0	101.664	-5.51728	-2.03618	3.66357
SYCE2	511	1.47769	117.549	-5.50438	-2.03023	3.66086
SLX1A	1219	1.47769	406.657	-6.74251	-1.56055	3.65966
FAM228B	557	0	142.965	-5.82528	-1.89014	3.65898
MMP24	606	0	162.027	-5.94486	-1.84029	3.65862
MON1A	446	0	101.664	-5.51096	-2.02987	3.65827
STYK1	1771	0	683.056	-7.47654	-1.36164	3.6568
AHCTF1	107	0	0	-3.54844	-3.54844	3.65437
HGS	107	0	0	-3.54844	-3.54844	3.65437
CD46	324	60.5853	0	-2.24241	-5.06178	3.64631
ANKRD30A	779	0	235.099	-6.30195	-1.68666	3.64596
EFR3A	106	0	0	-3.53605	-3.53605	3.64428
PI4KA	106	0	0	-3.53605	-3.53605	3.64428
PLEKHA7	106	0	0	-3.53605	-3.53605	3.64428
TMCO1	106	0	0	-3.53605	-3.53605	3.64428
TMEM14A	106	0	0	-3.53605	-3.53605	3.64428
NCBP3	581	0	155.673	-5.88509	-1.83482	3.64021
RRAS	2188	1.47769	873.677	-7.58122	-1.3146	3.63896
COQ10B	682	0	196.974	-6.1127	-1.74132	3.637
AGO4	689	0	200.151	-6.12722	-1.73386	3.63564
SF3B2	105	0	0	-3.52356	-3.52356	3.63407
ADCY5	1138	0	397.126	-6.84298	-1.49558	3.63196
GPR88	503	0	127.08	-5.68089	-1.90394	3.62993
C17orf85	104	0	0	-3.51096	-3.51096	3.62373
RCC1L	104	0	0	-3.51096	-3.51096	3.62373
TSHZ2	104	0	0	-3.51096	-3.51096	3.62373
LIN54	482	0	120.726	-5.62059	-1.91211	3.61892
RIPOR3	1369	1.47769	492.436	-6.90865	-1.45661	3.61801
SLFN13	343	0	69.8942	-5.1416	-2.14351	3.61722
TTYH1	663	193.578	0	-1.72503	-6.07253	3.61659
CORO1C	103	0	0	-3.49825	-3.49825	3.61327
ENST00000328429	103	0	0	-3.49825	-3.49825	3.61327
PSMC2	103	0	0	-3.49825	-3.49825	3.61327
ALK	2181	1.47769	892.739	-7.57661	-1.27921	3.60778
FOXD1	102	0	0	-3.48543	-3.48543	3.60267
ITGA8	102	0	0	-3.48543	-3.48543	3.60267
MITD1	102	0	0	-3.48543	-3.48543	3.60267
SLC35E4	102	0	0	-3.48543	-3.48543	3.60267
VEZF1	102	0	0	-3.48543	-3.48543	3.60267
HOXC12	458	0	114.372	-5.54844	-1.91184	3.59946
GRIK5	482	0	123.903	-5.62059	-1.87747	3.59799
CCDC191	1323	0	498.79	-7.05853	-1.38953	3.59532
AKAP5	101	0	0	-3.47249	-3.47249	3.59194
IL17RA	101	0	0	-3.47249	-3.47249	3.59194
ATP8B2	1204	2.95538	413.011	-6.55007	-1.521	3.59013
SRRM4	486	0	127.08	-5.63227	-1.85532	3.58753
UBE2N	656	0	196.974	-6.05745	-1.68607	3.58707
ARHGEF12	737	0	231.922	-6.22304	-1.62657	3.58643
CBFB	100	0	0	-3.45943	-3.45943	3.58107
GCK	100	0	0	-3.45943	-3.45943	3.58107
PASD1	100	0	0	-3.45943	-3.45943	3.58107
SNX13	100	0	0	-3.45943	-3.45943	3.58107
HNF4G	416	0	101.664	-5.41278	-1.93169	3.57425
TWISTNB	389	0	92.1332	-5.31832	-1.96594	3.56803
PTPRN2	1510	0	606.808	-7.24793	-1.30118	3.56099
TEK	773	0	254.161	-6.29094	-1.5676	3.56094
NOD2	417	0	104.841	-5.41616	-1.8946	3.55298
LHX3	1140	1.47769	413.011	-6.64666	-1.44287	3.55103
LCE1F	421	0	108.018	-5.42962	-1.86868	3.54094
81137atC03	428	0	111.195	-5.45286	-1.8536	3.53809
DBX1	277	0	54.0091	-4.84298	-2.1647	3.53805
DNAJC21	1860	0	800.606	-7.54689	-1.20597	3.53571
ABCG5	258	0	47.6551	-4.74416	-2.21671	3.53437
SLC22A4	169	0	19.062	-4.16189	-2.62275	3.53207
OR51B6	266	0	50.8321	-4.7866	-2.18176	3.52938
ANKK1	409	104.916	0	-1.86637	-5.38888	3.52825
TRADD	132	8.86615	0	-2.91202	-3.82782	3.52783
PPARGC1A	471	0	130.257	-5.58796	-1.77796	3.52725
C1orf229	509	0	146.142	-5.69766	-1.73287	3.52711
RNF157	1588	0	663.994	-7.32012	-1.24546	3.52692
PDE12	1064	0	406.657	-6.74685	-1.36606	3.5102
HOXD13	1253	1.47769	486.082	-6.78188	-1.3482	3.50487
HNRNPUL2	629	0	203.328	-5.99774	-1.58274	3.50118
EMX2	712	0	241.453	-6.17393	-1.52171	3.49994
PLK1	421	113.782	0	-1.79988	-5.42962	3.4982
ALKAL2	473	0	136.611	-5.59395	-1.72003	3.49131
KCNH4	1292	1.47769	511.498	-6.82575	-1.32	3.49078
ROS1	1306	0	536.914	-7.04002	-1.26677	3.48872
SGK1	173	5.91076	12.708	-3.52377	-3.01057	3.48696
KCNF1	1191	2.95538	447.958	-6.53454	-1.39095	3.48692
OR4N2	486	0	142.965	-5.63227	-1.69714	3.48634
OR2A2	105	0	3.17701	-3.52356	-3.12554	3.48313
CCNT1	1578	0	683.056	-7.31107	-1.19617	3.48037
DLEC1	1341	0	559.153	-7.07788	-1.24714	3.47925
SKIDA1	416	0	114.372	-5.41278	-1.77619	3.4785
FAM163B	1530	0	660.817	-7.26679	-1.19894	3.47406
CLCN5	368	0	95.3102	-5.24031	-1.84374	3.47237
RIBC1	355	90.1391	0	-1.86589	-5.18982	3.47142
RAD18	651	220.176	0	-1.52191	-6.04658	3.46927
HCN1	1435	2.95538	578.215	-6.80137	-1.29665	3.46706
ITPR3	782	0	282.754	-6.30743	-1.43581	3.46661
SVIL	411	0	114.372	-5.39575	-1.75916	3.46285
SEC62	234	0	44.4781	-4.60881	-2.16313	3.46159
MDGA2	409	0	114.372	-5.38888	-1.75229	3.45651
E2F5	784	1.47769	276.4	-6.11223	-1.47111	3.45002
KRTAP5-3	1426	116.738	200.151	-3.50214	-2.77255	3.44938
POTED	1176	0	486.082	-6.88996	-1.25745	3.449
AARS	2042	91.6168	441.604	-4.33582	-2.1839	3.44506
ZNF114	281	0	63.5401	-4.86295	-1.98442	3.44364
ATN1	289	0	66.7171	-4.90207	-1.96252	3.44305
ADNP2	710	0	254.161	-6.16993	-1.44658	3.44242
STARD6	623	0	212.859	-5.98413	-1.50607	3.4422
DEFB135	433	0	127.08	-5.46923	-1.69229	3.43926
DCDC1	442	1.47769	123.903	-5.29942	-1.75513	3.43808
HDLBP	641	0	222.39	-6.02459	-1.48611	3.43726
LY6G5C	714	0	257.338	-6.17792	-1.43733	3.43718
ATP8B4	713	0	257.338	-6.17592	-1.43533	3.43516
ATP5L2	279	63.5407	0	-1.97445	-4.853	3.43474
PAPD5	184	0	28.5931	-4.27798	-2.32964	3.43373
LONP1	112	0	6.35401	-3.60881	-2.89916	3.42868
HIVEP2	1677	1.47769	743.42	-7.19948	-1.16293	3.42799
PREX1	1308	0	568.684	-7.04221	-1.1875	3.41759
KLRA1	397	0	114.372	-5.34696	-1.71036	3.41742
HMGA2	1676	0	772.013	-7.39746	-1.10834	3.41309
MBD1	335	88.6615	0	-1.80604	-5.10852	3.41052
HECTD2	409	0	120.726	-5.38888	-1.6804	3.40917
THOC7	525	8.86615	133.434	-4.82567	-1.89915	3.40618
SNX16	312	79.7953	0	-1.84235	-5.00899	3.40346
SMTNL1	407	0	120.726	-5.38198	-1.6735	3.40261
SOX11	538	0	181.089	-5.7761	-1.51993	3.39996
PIEZO2	222	0	44.4781	-4.53605	-2.09038	3.39749
KIR2DS5	648	0	235.099	-6.04002	-1.42473	3.39401
NR5A2	440	137.425	0	-1.60994	-5.49185	3.38927
LIPC	505	0	168.381	-5.6865	-1.52961	3.38382
NTHL1	194	0	34.9471	-4.3505	-2.18227	3.38318
PRSS53	287	1.47769	66.7171	-4.69356	-1.95284	3.37873
RRN3	829	1.47769	317.701	-6.19177	-1.35629	3.3785
CDR2L	341	1.47769	88.9562	-4.93457	-1.82661	3.37732
C21orf62	926	76.8399	136.611	-3.43008	-2.67451	3.37418
ANP32B	407	110.827	3.17701	-1.78711	-4.98395	3.3726
OR1J1	281	0	69.8942	-4.86295	-1.86486	3.3725
IL7	152	20.6877	0	-2.40026	-4.01792	3.37132
SLC37A1	1229	0	546.445	-6.95303	-1.15486	3.3681
SLCO1B3	1053	0	451.135	-6.732	-1.20488	3.36772
ATP10A	382	0	114.372	-5.29278	-1.65619	3.36585
LCE2C	1067	0	460.666	-6.75087	-1.19424	3.36201
BIRC8	543	0	190.62	-5.78921	-1.46281	3.36056
ADCK1	319	87.1838	0	-1.7593	-5.04002	3.36042
LIPK	4171	5.91076	2163.54	-8.0377	-0.9438	3.35786
SHC2	315	0	85.7792	-5.02237	-1.76266	3.35728
C2orf61	515	0	177.912	-5.71425	-1.48226	3.35593
C2orf61	515	0	177.912	-5.71425	-1.48226	3.35593
SPANXA2	909	1.47769	365.356	-6.32316	-1.29181	3.35517
MYOZ1	341	97.5276	0	-1.70676	-5.1334	3.35381
SLC35B3	246	0	57.1861	-4.67807	-1.92991	3.35271
EPB41L4B	335	0	95.3102	-5.10852	-1.71195	3.34993
EPHA5	427	2.95538	123.903	-5.07601	-1.70644	3.34669
C1orf97	518	0	181.089	-5.72247	-1.46629	3.34599
KLHDC10	221	0	47.6551	-4.52982	-2.00237	3.34575
LRP3	919	1.47769	374.887	-6.33877	-1.27124	3.341
STARD3NL	618	0	231.922	-5.97269	-1.37623	3.33891
GPRC6A	186	0	34.9471	-4.29278	-2.12455	3.3314
GAGE12E	1470	0	698.942	-7.20945	-1.06186	3.32812
TMEM35	343	1.47769	95.3102	-4.94276	-1.74502	3.32799
ABCD1	869	53.1969	168.381	-3.79794	-2.3009	3.32417
SART1	1284	1.47769	578.215	-6.81686	-1.13742	3.32398
LAMB2	1783	0	883.208	-7.48623	-1.00531	3.32245
RNMT	592	0	222.39	-5.91169	-1.37321	3.32127
CAND1	654	0	254.161	-6.05311	-1.32977	3.32056
CREB3	374	0	117.549	-5.26303	-1.59005	3.31162
HOXB8	1699	1.47769	819.668	-7.21818	-1.04255	3.31082
PLA2G6	360	0	111.195	-5.20945	-1.61019	3.31038
MYO19	719	1.47769	279.577	-5.98901	-1.33197	3.30963
FXR2	260	0	66.7171	-4.75489	-1.81534	3.30775
VOPP1	555	0	206.505	-5.82018	-1.38385	3.30672
CNGA1	757	0	311.347	-6.26115	-1.2551	3.30637
AP1S3	267	0	69.8942	-4.79181	-1.79372	3.30592
ANKRD20A1	351	0	108.018	-5.17393	-1.61299	3.30205
C6orf218	416	138.903	0	-1.51648	-5.41278	3.30062
SOS1	236	0	57.1861	-4.62059	-1.87242	3.29931
SLC22A25	384	0	123.903	-5.30012	-1.557	3.29863
SIX6	790	0	333.586	-6.32193	-1.21933	3.28859
UTP3	206	45.8084	0	-1.95248	-4.43296	3.28362
TET1	444	0	155.673	-5.50462	-1.45435	3.27909
APOBEC1	569	0	219.213	-5.85549	-1.33687	3.27735
ARID2	488	0	177.912	-5.63807	-1.40609	3.27722
ADGRG4	462	0	165.204	-5.56071	-1.42975	3.27521
TPH2	841	0	365.356	-6.41109	-1.1809	3.27377
PLUNC	193	0	41.3011	-4.34341	-1.98442	3.27081
FAM58BP	302	0	88.9562	-4.96347	-1.65668	3.2695
SLC1A6	252	0	66.7171	-4.71149	-1.77195	3.26638
PRIMA1	395	0	133.434	-5.33985	-1.49753	3.2663
HIGD1C	950	2.95538	403.48	-6.21141	-1.21522	3.26337
ATP2A3	593	1.47769	225.567	-5.71525	-1.35602	3.26076
RP1	1204	0	575.038	-6.92362	-1.05317	3.25992
SMARCB1	318	97.5276	0	-1.60899	-5.03562	3.25848
PMPCB	768	0	330.409	-6.2817	-1.1925	3.25458
P2RX7	248	66.4961	0	-1.75391	-4.6893	3.24762
BICC1	1299	0	635.401	-7.03232	-1.0202	3.24748
KATNB1	428	0	152.496	-5.45286	-1.43052	3.24661
TM6SF2	539	0	209.682	-5.77873	-1.32139	3.24487
RNF32	276	79.7953	0	-1.6713	-4.83794	3.24062
FCGR1B	738	0	317.701	-6.22497	-1.19066	3.23951
FZD3	335	0	108.018	-5.10852	-1.54759	3.23656
HMSD	176	36.9423	0	-1.98634	-4.21723	3.22637
SPAG17	1001	0	470.197	-6.65964	-1.07408	3.22476
KIR2DS3	1038	2.95538	467.02	-6.33794	-1.13552	3.21768
CWC22	316	1.47769	95.3102	-4.82797	-1.63023	3.2163
HMGXB4	1055	0	505.144	-6.73471	-1.04781	3.21379
TMEM123	1083	2.95538	495.613	-6.3986	-1.11219	3.20856
C1GALT1C1	322	0	104.841	-5.05311	-1.53154	3.20851
POU3F3	991	0	470.197	-6.6453	-1.05974	3.20674
LCE5A	548	1.47769	212.859	-5.60336	-1.32413	3.20529
FCN1	253	72.4069	0	-1.67423	-4.71699	3.20416
SCN4A	233	0	63.5401	-4.60288	-1.72435	3.20008
ANKRD13C	668	0	289.108	-6.08321	-1.18062	3.19619
PLPPR4	273	0	82.6022	-4.82273	-1.61168	3.19507
VTI1B	369	130.037	0	-1.43639	-5.24413	3.19279
GBP7	957	1.47769	441.604	-6.39661	-1.09846	3.19266
TAF3	259	0	76.2482	-4.74953	-1.64104	3.19211
ALPI	269	81.273	0	-1.61201	-4.80219	3.18882
WDR72	143	0	25.4161	-3.93546	-2.11106	3.18876
RBM46	285	0	88.9562	-4.88264	-1.57585	3.18859
FASTKD2	142	25.1207	0	-2.11368	-3.926	3.18643
MKRN1	873	82.7507	155.673	-3.25098	-2.41407	3.18417
KRTAP17-1	540	1.47769	212.859	-5.58253	-1.3033	3.18224
C11orf40	1089	1.47769	524.206	-6.58122	-1.04072	3.17445
VPS9D1	262	0	79.4252	-4.76553	-1.60485	3.17222
MYH13	2080	1.47769	1131.01	-7.50853	-0.873186	3.17134
PRKD1	1861	0	1016.64	-7.54767	-0.865876	3.16852
FSTL5	300	0	98.4872	-4.9542	-1.51474	3.1664
CLDN4	234	0	66.7171	-4.60881	-1.66926	3.16549
FAM120AOS	453	0	177.912	-5.53294	-1.30095	3.16301
GALNS	387	143.336	0	-1.37244	-5.31107	3.16121
RARRES1	448	127.081	12.708	-1.74031	-4.33407	3.15978
OLFM3	272	42.853	19.062	-2.41564	-3.27849	3.15975
DAZL	1407	1.47769	721.181	-6.94786	-0.95454	3.15764
NCOA7	348	0	123.903	-5.16189	-1.41877	3.15537
DEGS2	183	44.3307	0	-1.82876	-4.27053	3.15155
FOXJ1	465	186.189	0	-1.27568	-5.56986	3.1512
ANXA7	401	152.202	0	-1.34135	-5.36107	3.14981
BTD	195	50.2415	0	-1.76679	-4.35755	3.14362
MYO3A	2147	96.0499	670.348	-4.34621	-1.66468	3.13864
SNX29	810	0	384.418	-6.35755	-1.0559	3.13775
BPIFB6	1158	0	594.1	-6.8679	-0.95118	3.13529
EFNA2	137	0	25.4161	-3.87774	-2.05334	3.13363
RPS6KB2	225	65.0184	0	-1.64734	-4.55459	3.1326
TMC6	532	226.087	0	-1.19898	-5.76022	3.13255
BTBD2	682	0	311.347	-6.1127	-1.10664	3.13181
RPP21	231	67.9738	0	-1.62797	-4.59096	3.13147
SBF1	1124	0	575.038	-6.82528	-0.954818	3.13042
PDX1	299	0	101.664	-4.94953	-1.46844	3.13041
XKR6	187	0	47.6551	-4.30012	-1.77268	3.12695
KRTAP10-10	890	0	435.25	-6.49185	-1.01531	3.12509
KRT37	347	0	127.08	-5.15785	-1.3809	3.12417
NDUFS2	888	132.992	117.549	-2.65078	-2.81566	3.11928
C2orf47	956	1.47769	463.843	-6.39512	-1.02761	3.11861
LSM1	1019	1.47769	501.967	-6.48627	-1.00712	3.11696
SMC5	862	0	422.542	-6.44626	-1.01149	3.11057
CES2	1139	38.42	387.595	-4.56863	-1.53101	3.10494
FIBIN	467	195.055	0	-1.21798	-5.57592	3.10165
ANK3	670	0	311.347	-6.08746	-1.0814	3.10022
EN1	1052	1.47769	527.383	-6.53181	-0.982761	3.10005
SYT8	2086	1.47769	1178.67	-7.51266	-0.818291	3.09971
ADGRE3	791	1.47769	371.71	-6.1249	-1.06933	3.09955
DEFB107B	691	1.47769	314.524	-5.93251	-1.11109	3.09517
ZNF492	1584	1.47769	860.969	-7.11768	-0.871959	3.0922
PIK3C3	222	0	66.7171	-4.53605	-1.5965	3.09127
TST	467	0	196.974	-5.57592	-1.20454	3.0894
OSR1	1539	1.47769	835.553	-7.07636	-0.87337	3.08554
ARID3C	1488	0	822.845	-7.22689	-0.846918	3.08059
CCNO	1768	0	1003.93	-7.47411	-0.810291	3.08022
SYNPO	793	1.47769	378.064	-6.1285	-1.04911	3.07931
POLN	673	2.95538	298.639	-5.72026	-1.14597	3.07864
SKOR1	598	32.5092	158.85	-3.83822	-1.84833	3.0782
SMC6	270	0	92.1332	-4.80735	-1.45497	3.07613
MYSM1	348	0	133.434	-5.16189	-1.31957	3.07503
RNF149	2116	5.91076	1159.61	-7.06199	-0.862117	3.07079
IGF2R	329	0	123.903	-5.08321	-1.34009	3.06906
SLC26A4	328	0	123.903	-5.07895	-1.33583	3.06428
CHMP7	309	8.86615	85.7792	-4.07968	-1.73577	3.06385
ELFN2	722	1.47769	339.94	-5.99494	-1.06474	3.06343
ELFN2	722	1.47769	339.94	-5.99494	-1.06474	3.06343
HAUS5	1750	0	1000.76	-7.45943	-0.800139	3.06325
CDCA7L	363	143.336	0	-1.28248	-5.2211	3.0606
NPHS1	913	2.95538	444.781	-6.15471	-1.02116	3.05773
ANKRD65	605	0	282.754	-5.94251	-1.0709	3.05388
A1CF	212	1.47769	60.3631	-4.27366	-1.65767	3.05207
ABCA10	533	0	241.453	-5.76288	-1.11067	3.04875
ATIC	134	28.0761	0	-1.91911	-3.848	3.0442
CLPSL2	1360	0	756.128	-7.09803	-0.838519	3.04324
SURF4	579	251.207	3.17701	-1.17307	-5.48217	3.04289
WDYHV1	217	67.9738	0	-1.54163	-4.50462	3.04161
BCORL1	208	0	63.5401	-4.44626	-1.56772	3.04039
EPHA6	943	0	492.436	-6.5744	-0.923536	3.03865
ITM2A	741	84.2284	139.788	-2.99458	-2.32589	3.03657
RIF1	1437	1.47769	794.252	-6.97809	-0.847346	3.03153
SLC25A6	309	0	117.549	-4.99548	-1.3225	3.02827
SLC25A6	309	0	117.549	-4.99548	-1.3225	3.02827
CCNB1IP1	298	112.305	0	-1.33245	-4.94486	3.02123
RNF175	272	0	98.4872	-4.81762	-1.37817	3.01922
P2RY2	671	329.525	0	-1.00414	-6.08958	3.0188
PNISR	1640	0	949.925	-7.36632	-0.781472	3.01853
B4GALT4	590	2.95538	263.692	-5.53334	-1.13241	3.01709
C2orf69	229	0	76.2482	-4.57894	-1.47044	3.01398
GTPBP10	235	0	79.4252	-4.61471	-1.45403	3.01336
CDH12	241	82.7507	0	-1.43626	-4.64962	3.01117
LRRC14B	1115	2.95538	584.569	-6.44023	-0.920008	3.008
YBX1	281	0	104.841	-4.86295	-1.34138	3.00342
C10orf90	1125	1.47769	606.808	-6.62772	-0.879798	2.99848
TTBK1	399	0	171.558	-5.35403	-1.17167	2.9984
HDAC2	691	0	346.294	-6.13134	-0.976347	2.99781
KLK13	106	17.7323	0	-2.06449	-3.53605	2.99394
CABP2	430	0	190.62	-5.45943	-1.13304	2.99046
HS3ST6	499	2.95538	216.036	-5.29604	-1.17111	2.99019
AHRR	358	0	149.319	-5.20163	-1.20778	2.98875
GPR137B	502	1.47769	225.567	-5.47924	-1.12	2.98734
KLRC3	3606	2.95538	2265.21	-8.1247	-0.668398	2.98586
ERN2	289	0	111.195	-4.90207	-1.30281	2.98327
PGBD1	1163	0	651.286	-6.87406	-0.826856	2.98081
CXorf61	302	119.693	0	-1.26645	-4.96347	2.97076
VAPB	1085	1.47769	590.923	-6.57595	-0.865678	2.96907
KDM5C	581	1.47769	276.4	-5.68625	-1.04513	2.96545
DUX1	731	1.47769	368.533	-6.01257	-0.969055	2.96362
KRTAP12-3	765	0	400.303	-6.27612	-0.917507	2.96326
CLIP2	450	0	206.505	-5.52356	-1.08723	2.9623
HERC4	894	0	482.905	-6.49825	-0.875013	2.96162
OR10G8	532	0	257.338	-5.76022	-1.01963	2.95363
RHBDL3	332	138.903	0	-1.19962	-5.09592	2.95053
RPL7A	2245	59.1076	988.049	-5.02814	-1.17594	2.94696
TRPV1	338	0	142.965	-5.12102	-1.18588	2.94519
GLB1L2	233	84.2284	0	-1.36672	-4.60288	2.94088
KIF23	256	1.47769	92.1332	-4.53452	-1.38097	2.93794
MXRA8	442	205.399	0	-1.06931	-5.49825	2.93714
SLC8A2	379	0	168.381	-5.2817	-1.12481	2.93309
ARMCX1	237	87.1838	0	-1.34572	-4.62644	2.93152
DPPA3	335	0	142.965	-5.10852	-1.17339	2.92985
POLR3G	647	1.47769	324.055	-5.83899	-0.975809	2.92845
RABEP2	368	162.546	0	-1.13141	-5.24031	2.9278
TMEM77	483	0	231.922	-5.62352	-1.02705	2.92607
DLG2	539	0	266.869	-5.77873	-0.987605	2.92311
HIST1H1B	349	0	152.496	-5.16591	-1.14358	2.91821
EP300	434	0	203.328	-5.47249	-1.05748	2.91789
EPB41L2	183	59.1076	0	-1.48168	-4.27053	2.91576
C9orf7	100	17.7323	0	-1.98786	-3.45943	2.9157
BTBD7	928	2.95538	495.613	-6.17796	-0.891554	2.91284
TPR	940	0	527.383	-6.56986	-0.821976	2.90801
RSC1A1	1617	4.43307	937.217	-6.81669	-0.780447	2.90794
TTC12	241	91.6168	0	-1.30455	-4.64962	2.9048
SLC5A3	2292	99.0053	908.624	-4.40042	-1.32534	2.90212
CRYBB2	976	112.305	228.745	-3.01111	-2.04612	2.90023
GRK7	965	0	546.445	-6.60733	-0.809163	2.89879
C12orf48	200	69.4515	0	-1.40224	-4.39232	2.89786
TAS2R30	1854	1.47769	1137.37	-7.34343	-0.700073	2.89138
PHF10	257	101.961	0	-1.25385	-4.73877	2.88986
PRR15	217	0	79.4252	-4.50462	-1.34394	2.88948
GUCY2F	234	0	88.9562	-4.60881	-1.30202	2.88929
PSMD3	359	0	162.027	-5.20555	-1.10098	2.88781
SLC19A1	272	110.827	0	-1.22275	-4.81762	2.88712
ADAMTS13	524	0	263.692	-5.73877	-0.964289	2.88642
ECHDC2	238	91.6168	0	-1.2872	-4.63227	2.88437
PATZ1	329	144.814	0	-1.13075	-5.08321	2.88163
GPAM	113	25.1207	0	-1.80826	-3.62059	2.88082
BAX	480	93.0945	63.5401	-2.24881	-2.73618	2.8783
CPA5	268	109.349	0	-1.2199	-4.79701	2.87807
P2RY13	457	1.47769	216.036	-5.34652	-1.04687	2.87678
RUNX2	345	0	155.673	-5.14975	-1.09948	2.87019
MDGA1	376	0	174.735	-5.27053	-1.06314	2.86778
GNAQ	182	62.063	0	-1.41378	-4.26303	2.86112
SIN3A	744	1.47769	400.303	-6.03766	-0.877875	2.86014
IFNGR2	896	0	511.498	-6.50144	-0.796849	2.858
PIP5K1C	645	0	346.294	-6.03342	-0.878428	2.85693
DEFB115	2791	186.189	991.226	-3.83563	-1.48417	2.8509
SORCS2	2265	2.95538	1429.65	-7.45617	-0.660145	2.84775
OR6C1	212	79.7953	0	-1.30585	-4.47249	2.84686
PRYP4	680	0	371.71	-6.10852	-0.85412	2.84393
FANCB	127	33.9869	0	-1.63903	-3.7761	2.83698
NDC80	221	85.7061	0	-1.27121	-4.52982	2.83664
TMSB15A	210	0	79.4252	-4.45943	-1.29875	2.8364
CARM1	187	0	66.7171	-4.30012	-1.36057	2.83207
ALDH3A1	298	131.514	0	-1.12198	-4.94486	2.83166
RGPD1	1440	62.063	594.1	-4.33065	-1.26319	2.82468
HBA2	927	276.328	82.6022	-1.71038	-3.33893	2.82413
CEACAM16	186	0	66.7171	-4.29278	-1.35323	2.82348
RERE	438	0	219.213	-5.48543	-0.966807	2.82241
ST8SIA5	624	0	339.94	-5.98641	-0.857376	2.81845
DGAT2L6	1155	0	698.942	-6.86419	-0.716591	2.8182
TEX264	246	101.961	0	-1.19315	-4.67807	2.81573
GPR171	409	63.5407	73.0712	-2.51034	-2.33453	2.81464
TMEM165	563	0	301.816	-5.84046	-0.877842	2.80828
NAPB	114	0	28.5931	-3.63227	-1.68393	2.80602
MAP1B	222	0	88.9562	-4.53605	-1.22926	2.80179
PDCD5	140	42.853	0	-1.5049	-3.90689	2.79534
CD5L	346	0	165.204	-5.15381	-1.02284	2.79175
GPR65	230	94.5722	0	-1.19853	-4.58496	2.79023
ABCC10	767	174.368	108.018	-2.07533	-2.7189	2.78987
SP100	289	0	130.257	-4.90207	-1.09207	2.78886
MRPL18	264	115.26	0	-1.12925	-4.7761	2.78651
FBXL21	220	0	88.9562	-4.52356	-1.21677	2.78637
RHOT2	142	0	44.4781	-3.926	-1.48032	2.78471
BRIX1	298	0	136.611	-4.94486	-1.07093	2.7804
MSH5	437	53.1969	101.664	-2.82235	-2.00111	2.77906
UFSP2	253	109.349	0	-1.13987	-4.71699	2.77801
FLT4	448	0	231.922	-5.51728	-0.920809	2.77707
ETV3	1859	280.761	438.427	-2.68436	-2.05932	2.77688
HLTF	1378	1.47769	854.615	-6.91803	-0.682878	2.77671
MYCN	182	1.47769	63.5401	-4.0642	-1.3845	2.77622
CEP76	224	0	92.1332	-4.54844	-1.19606	2.77582
DNAJC27	223	91.6168	0	-1.19719	-4.54226	2.7748
OR7C2	433	1.47769	216.036	-5.2704	-0.970751	2.77238
MAMDC4	255	0	111.195	-4.72792	-1.12866	2.77063
CEBPE	197	76.8399	0	-1.2532	-4.37156	2.76675
ANKRD12	845	1.47769	489.259	-6.21902	-0.776136	2.76594
PSD2	201	0	79.4252	-4.39917	-1.23849	2.76338
UNC84A	356	0	174.735	-5.19377	-0.986383	2.76325
AQP12A	1015	1.47769	606.808	-6.48065	-0.73273	2.76134
GIGYF2	464	0	244.63	-5.56682	-0.896487	2.76066
PDPR	226	94.5722	0	-1.17429	-4.56071	2.75972
THEM4	186	70.9292	0	-1.27612	-4.29278	2.75888
SREBF2	151	0	50.8321	-4.00899	-1.40416	2.75884
PTTG2	134	41.3753	0	-1.48692	-3.848	2.75836
PRDM13	932	33.9869	409.834	-4.42058	-1.16591	2.75802
PSMC3	591	166.979	60.3631	-1.76379	-3.09447	2.75654
KLC2	300	140.381	0	-1.04365	-4.9542	2.75481
ZNF277	2604	79.7953	1277.16	-4.86348	-1.02207	2.74896
GFPT2	318	0	152.496	-5.03562	-1.01329	2.74672
GRXCR1	215	0	88.9562	-4.49185	-1.18506	2.74665
FSTL3	100	23.6431	0	-1.70912	-3.45943	2.74529
TCTA	224	94.5722	0	-1.16201	-4.54844	2.74408
ART3	1009	0	619.516	-6.67101	-0.694838	2.74172
CCDC72	367	0	184.266	-5.23649	-0.956528	2.74153
SLC22A13	161	57.6299	0	-1.33826	-4.09592	2.73905
EIF2S1	943	73.8845	327.232	-3.506	-1.49874	2.73855
CHAC2	758	446.263	0	-0.751242	-6.26303	2.73722
AGAP3	1770	1.47769	1150.08	-7.2769	-0.617657	2.73588
CHD4	894	1.47769	530.56	-6.29942	-0.741868	2.73401
ITIH6	707	0	413.011	-6.1639	-0.761278	2.7287
OTOP2	1004	0	619.516	-6.66391	-0.687742	2.72856
DENND4A	170	0	63.5401	-4.16993	-1.29139	2.72741
IOH14708	170	63.5407	0	-1.29138	-4.16993	2.7274
ABCG1	1205	1.47769	749.774	-6.72598	-0.677315	2.72658
RIPOR1	1453	0	940.394	-7.19279	-0.622332	2.72637
DRD4	867	0	524.206	-6.4545	-0.71518	2.72603
RPL23AP32	706	0	413.011	-6.16189	-0.759265	2.72525
HCN2	1556	5.91076	962.633	-6.62094	-0.687117	2.72357
RAB21	2107	4.43307	1369.29	-7.1965	-0.618095	2.72236
MLLT3	330	84.2284	34.9471	-1.8513	-2.91924	2.72144
POU4F1	612	42.853	216.036	-3.55686	-1.46036	2.71976
RNASEH2A	564	317.704	0	-0.808659	-5.84298	2.71755
MEX3C	174	0	66.7171	-4.20163	-1.26208	2.71382
ATP11A	1658	2.95538	1064.3	-7.00842	-0.634726	2.71362
PPP1R14B	1275	1.47769	803.783	-6.80679	-0.659053	2.71293
EPHA2	203	84.2284	0	-1.17662	-4.41278	2.71178
SYT13	853	0	517.852	-6.43129	-0.709227	2.71133
CCNB2	378	195.055	0	-0.920044	-5.27798	2.71029
RPL36	253	115.26	0	-1.07014	-4.71699	2.70859
ITGA5	173	66.4961	0	-1.25839	-4.19377	2.70773
FAM160A2	168	0	63.5401	-4.15381	-1.27527	2.70766
C2orf65	185	73.8845	0	-1.217	-4.2854	2.70412
ADARB2	387	202.444	0	-0.902059	-5.31107	2.69773
EPHB4	162	60.5853	0	-1.28497	-4.10434	2.69754
CTAG1A	209	0	88.9562	-4.45286	-1.14607	2.69665
NUP35	427	229.042	0	-0.870369	-5.44956	2.69632
UCN2	218	94.5722	0	-1.12453	-4.51096	2.69551
ZNF385B	169	65.0184	0	-1.25464	-4.16189	2.69273
DNAI1	490	121.171	66.7171	-1.93048	-2.70431	2.6913
81135atH07	161	0	60.3631	-4.09592	-1.2811	2.69107
SKP1P1	506	0	282.754	-5.6893	-0.817684	2.6906
ATR	358	0	184.266	-5.20163	-0.921669	2.69054
KCNH2	203	0	85.7792	-4.41278	-1.15307	2.68958
C17orf28	249	0	114.372	-4.69488	-1.05829	2.68926
OR6N1	208	0	88.9562	-4.44626	-1.13947	2.68805
DCAF6	598	0	346.294	-5.926	-0.771004	2.68505
ZNF528	785	1.47769	467.02	-6.11405	-0.736905	2.68297
LOC284912	202	85.7061	0	-1.14738	-4.40599	2.68181
ANXA8L2	209	1.47769	85.7792	-4.25403	-1.19315	2.68139
FAM50A	802	134.47	184.266	-2.49071	-2.06344	2.68122
KISS1	2367	227.564	832.376	-3.32275	-1.49661	2.67976
HSD11B1	629	156.635	92.1332	-1.93912	-2.64536	2.67674
DSE	179	72.4069	0	-1.19755	-4.24031	2.67026
DSE	179	72.4069	0	-1.19755	-4.24031	2.67026
DSE	179	72.4069	0	-1.19755	-4.24031	2.67026
MAGI1	410	4.43307	203.328	-4.86294	-0.977313	2.67025
NTSR1	296	0	146.142	-4.93546	-0.97067	2.66925
MFSD14A	638	1.47769	368.533	-5.81909	-0.775575	2.66819
MDS1	198	84.2284	0	-1.14235	-4.37851	2.66746
GALP	154	1.47769	54.0091	-3.83679	-1.35735	2.66726
NIP30	215	0	95.3102	-4.49185	-1.09528	2.66012
ZBTB2	215	0	95.3102	-4.49185	-1.09528	2.66012
PRKACA	683	0	409.834	-6.11478	-0.723037	2.65907
HNF1A	533	1.47769	298.639	-5.56405	-0.815033	2.65808
GPRASP2	248	116.738	0	-1.02553	-4.6893	2.65288
TK1	214	0	95.3102	-4.48543	-1.08885	2.65149
S100A7	250	118.215	0	-1.01994	-4.70044	2.65045
TBC1D4	234	0	108.018	-4.60881	-1.04787	2.65044
TET2	178	0	73.0712	-4.23266	-1.17831	2.64973
MCC	836	177.323	162.027	-2.17513	-2.29802	2.64877
GLRX	380	203.921	0	-0.866394	-5.2854	2.64582
ERCC4	588	0	346.294	-5.90207	-0.747078	2.64377
NARG1L	302	0	152.496	-4.96347	-0.941139	2.64364
GM2A	114	35.4646	0	-1.44753	-3.63227	2.63837
FAM9B	166	0	66.7171	-4.1375	-1.19795	2.63299
ARHGAP4	624	106.394	146.142	-2.44547	-2.02162	2.6318
SLC18A2	271	0	133.434	-4.8125	-0.97018	2.63084
ZNF397	383	76.8399	69.8942	-2.1781	-2.29837	2.63046
ERCC3	238	112.305	0	-1.01986	-4.63227	2.62832
ROM1	189	81.273	0	-1.12451	-4.3147	2.6278
ZBTB3	390	212.787	0	-0.844332	-5.32193	2.62742
CREG1	186	0	79.4252	-4.29278	-1.1321	2.62741
KBTBD12	186	0	79.4252	-4.29278	-1.1321	2.62741
ANKRD36BL1	165	66.4961	0	-1.1939	-4.12928	2.62621
ACN9	172	70.9292	0	-1.16921	-4.18587	2.62419
LRRC14	172	70.9292	0	-1.16921	-4.18587	2.62419
TTC7B	175	0	73.0712	-4.20945	-1.15511	2.6195
CPEB2	245	0	117.549	-4.67243	-0.999443	2.6191
C6orf62	235	0	111.195	-4.61471	-1.01545	2.61782
SLITRK1	195	85.7061	0	-1.09894	-4.35755	2.61764
HSH2D	2221	568.911	393.949	-1.94628	-2.46545	2.61504
MAGEL2	264	0	130.257	-4.7761	-0.9661	2.61478
EPGN	499	0	289.108	-5.66959	-0.767001	2.61402
CAPN7	382	0	209.682	-5.29278	-0.835434	2.60748
FLNB	1217	0	806.96	-6.93899	-0.586798	2.60674
NSMCE4A	203	91.6168	0	-1.06771	-4.41278	2.60517
HDGF	460	0	263.692	-5.55459	-0.78011	2.60269
METTL6	260	26.5984	73.0712	-2.88311	-1.70054	2.6006
GABRA4	214	99.0053	0	-1.0391	-4.48543	2.60013
AIMP1	168	0	69.8942	-4.15381	-1.15572	2.59968
BASP1	538	1.47769	311.347	-5.57727	-0.770045	2.59817
BRDT	658	0	403.48	-6.06178	-0.692031	2.59688
MIB2	631	0	384.418	-6.00225	-0.7006	2.59627
SNCB	2331	119.693	1108.78	-4.17395	-1.0652	2.5938
HDAC9	1308	2.95538	854.615	-6.66866	-0.608221	2.59314
ADGRF2	1125	0	743.42	-6.82655	-0.591167	2.59144
APBB1IP	285	0	146.142	-4.88264	-0.917853	2.59138
RBM24	206	94.5722	0	-1.04653	-4.43296	2.5901
ZC3H13	571	0	343.117	-5.86047	-0.718393	2.58937
SLC22A6	192	0	85.7792	-4.33628	-1.07657	2.58763
MYH4	284	0	146.142	-4.87774	-0.912955	2.58396
NXF2	189	84.2284	0	-1.07853	-4.3147	2.58202
AIDA	184	81.273	0	-1.0878	-4.27798	2.57837
TRPA1	240	0	117.549	-4.64386	-0.970874	2.57793
KRT76	423	0	241.453	-5.4363	-0.784081	2.5765
HCK	129	47.2861	0	-1.27883	-3.79701	2.57177
PI3	231	112.305	0	-0.978556	-4.59096	2.56932
OR4D2	282	0	146.142	-4.8679	-0.903107	2.56895
FOXS1	234	0	114.372	-4.60881	-0.972217	2.56802
NCF1	165	0	69.8942	-4.12928	-1.13119	2.5671
CGNL1	233	0	114.372	-4.60288	-0.966292	2.55935
NT5DC1	168	72.4069	0	-1.11104	-4.15381	2.55649
SLC26A5	130	48.7638	0	-1.25243	-3.80735	2.55317
DNAJC8	381	215.743	0	-0.792488	-5.2891	2.54769
SLC36A1	1897	310.315	555.976	-2.57374	-1.75249	2.54722
CCR10	1169	208.354	314.524	-2.43282	-1.86117	2.54405
SOGA1	884	1.47769	568.684	-6.28337	-0.627498	2.54091
C16orf91	127	1.47769	44.4781	-3.57727	-1.33043	2.53869
AQP8	216	0	104.841	-4.49825	-0.976682	2.53637
TMEM33	584	53.1969	219.213	-3.23254	-1.37377	2.53394
NPAS3	152	0	63.5401	-4.01792	-1.13939	2.53299
FAM113A	200	94.5722	0	-1.00589	-4.39232	2.53262
E2F4	249	0	127.08	-4.69488	-0.917931	2.53258
QRSL1	140	56.1523	0	-1.1811	-3.90689	2.52906
C4orf22	2445	93.0945	1305.75	-4.57368	-0.899838	2.52722
FRG1	412	56.1523	120.726	-2.67338	-1.69069	2.52489
SLC25A40	1188	2.95538	787.898	-6.53093	-0.586352	2.52105
IL11	254	131.514	0	-0.899588	-4.72247	2.51911
FZD8	461	2.95538	263.692	-5.1841	-0.783176	2.514
VKORC1L1	305	166.979	0	-0.831773	-4.97728	2.51105
N4BP1	265	0	139.788	-4.78136	-0.876507	2.50899
BMP2	311	0	171.558	-5.0045	-0.82214	2.50626
C17orf50	311	0	171.558	-5.0045	-0.82214	2.50626
ICAM2	232	118.215	0	-0.916439	-4.59694	2.49903
ASRGL1	126	48.7638	0	-1.21061	-3.76553	2.49885
IGF2BP1	114	0	41.3011	-3.63227	-1.27328	2.49774
LHX2	1088	489.116	76.2482	-1.13743	-3.67024	2.4957
ANP32C	391	0	228.745	-5.32553	-0.748135	2.49352
CPXCR1	540	127.081	111.195	-2.0044	-2.1821	2.4885
CNTNAP1	865	0	575.038	-6.45121	-0.580752	2.48849
RNF215	903	0	603.631	-6.51254	-0.573243	2.48736
LMLN	430	0	257.338	-5.45943	-0.718841	2.48548
FUT10	148	0	63.5401	-3.98185	-1.10332	2.48391
CLK1	265	141.858	0	-0.856706	-4.78136	2.4837
LARP4B	241	125.604	0	-0.888291	-4.64962	2.48177
OR52D1	244	81.273	22.239	-1.47657	-2.97795	2.48051
QRICH2	491	0	301.816	-5.64674	-0.684117	2.47953
CLPP	1257	427.053	177.912	-1.53554	-2.75328	2.47704
SELI	228	0	117.549	-4.57289	-0.899907	2.47104
POTEG	542	0	339.94	-5.7866	-0.657562	2.47079
OR2T1	811	1.47769	530.56	-6.16048	-0.602927	2.46659
GPD1	255	0	136.611	-4.72792	-0.853996	2.46333
ZNF385C	292	162.546	0	-0.807568	-4.91648	2.45987
ZNF385C	292	162.546	0	-0.807568	-4.91648	2.45987
GSTA4	4401	459.562	1833.13	-3.23172	-1.25895	2.45985
DRG1	746	150.724	193.797	-2.2338	-1.89125	2.45762
ZNF187	600	159.591	114.372	-1.84675	-2.29414	2.45684
GPC4	363	0	212.859	-5.2211	-0.743041	2.45648
PGA4	386	28.0761	158.85	-3.37854	-1.22976	2.45475
DES	291	47.2861	76.2482	-2.39351	-1.8032	2.45389
IP6K1	238	42.853	54.0091	-2.23028	-1.95399	2.45189
ARNTL2	218	1.47769	108.018	-4.31213	-0.950024	2.45166
TRIM34	533	130.037	111.195	-1.95515	-2.16362	2.45087
C10orf107	170	79.7953	0	-1.00328	-4.16993	2.45064
DCP1B	195	88.6615	3.17701	-1.05507	-3.95953	2.45004
C16orf95	542	0	343.117	-5.7866	-0.644523	2.44807
NT5E	1193	440.352	152.496	-1.41751	-2.88816	2.44561
RAB36	1484	1.47769	1045.24	-7.0242	-0.501615	2.44441
MOBKL2B	1379	1.47769	965.81	-6.91907	-0.509374	2.44047
CLDN16	217	112.305	0	-0.892215	-4.50462	2.43887
C10orf82	222	63.5407	28.5931	-1.65751	-2.58771	2.43623
GP5	381	1.47769	222.39	-5.09026	-0.750618	2.43572
PRM3	149	0	66.7171	-3.99095	-1.05141	2.43471
HOXC8	184	90.1391	0	-0.954051	-4.27798	2.43441
MEA1	478	0	298.639	-5.60881	-0.660962	2.43066
EPB49	191	0	95.3102	-4.32912	-0.93255	2.42741
DLGAP4	1251	199.488	416.188	-2.58963	-1.56501	2.42642
AS3MT	529	1.47769	330.409	-5.55338	-0.663017	2.42356
CXorf21	860	0	584.569	-6.44294	-0.54917	2.42221
TANC2	879	5.91076	568.684	-5.80411	-0.619407	2.41703
EXOC3L1	404	1.47769	241.453	-5.17273	-0.719345	2.41161
TMEM55A	212	0	111.195	-4.47249	-0.873227	2.40431
TACR1	922	88.6615	393.949	-3.23977	-1.20616	2.40407
MPL	620	177.323	117.549	-1.74982	-2.3043	2.4033
HSF4	1093	70.9292	536.914	-3.76863	-1.01205	2.40137
GPI	3676	166.979	2045.99	-4.38041	-0.842221	2.39998
PAK6	228	122.648	0	-0.843355	-4.57289	2.39931
IQSEC2	132	0	57.1861	-3.82782	-1.07966	2.3993
PLEKHA5	213	112.305	0	-0.866566	-4.47897	2.39804
MINK1	198	101.961	0	-0.893591	-4.37851	2.39762
NBEAL1	179	0	88.9562	-4.24031	-0.933524	2.39705
IRAK4	480	304.404	0	-0.640161	-5.61471	2.39595
POP4	2396	190.622	1146.9	-3.58408	-1.05637	2.39288
FAM129C	224	0	120.726	-4.54844	-0.83996	2.38676
PDCD2L	344	116.738	44.4781	-1.4819	-2.7	2.38561
SCT	1334	169.934	524.206	-2.90099	-1.33106	2.38387
SSRP1	186	94.5722	0	-0.906354	-4.29278	2.38325
APOA1	228	0	123.903	-4.57289	-0.82977	2.38132
MFAP2	409	254.163	0	-0.665523	-5.38888	2.37937
RAP2A	1708	292.583	578.215	-2.50533	-1.54631	2.37836
ILDR2	716	1.47769	476.551	-5.98307	-0.577378	2.37449
EPM2AIP1	157	75.3622	0	-0.968178	-4.06178	2.3714
CCDC82	227	0	123.903	-4.56682	-0.823696	2.37118
ADGRB1	276	0	158.85	-4.83794	-0.76027	2.36857
ASB4	250	140.381	0	-0.789893	-4.70044	2.36798
OR5M1	210	112.305	0	-0.847026	-4.45943	2.36622
TRIOBP	231	0	127.08	-4.59096	-0.814012	2.366
ZMYM2	231	0	127.08	-4.59096	-0.814012	2.366
NR5A1	193	100.483	0	-0.877656	-4.34341	2.36558
SLC38A7	260	138.903	3.17701	-0.858587	-4.35686	2.36376
GFRA1	295	172.89	0	-0.737834	-4.93074	2.36346
CNOT2	478	307.36	0	-0.620762	-5.60881	2.3594
FGF4	581	0	384.418	-5.88509	-0.583433	2.35925
MRPS21	410	257.118	0	-0.652911	-5.39232	2.35866
MAP2K2	148	0	69.8942	-3.98185	-0.983763	2.35842
SRPK3	171	85.7061	0	-0.919307	-4.17792	2.3576
TAF1B	483	0	311.347	-5.62352	-0.617457	2.35718
SNAPC1	933	130.037	352.648	-2.75145	-1.37869	2.35531
GMDS	149	70.9292	0	-0.974295	-3.99095	2.35133
NDUFA3	181	93.0945	0	-0.889605	-4.2555	2.34946
ISCA1	680	60.5853	304.993	-3.28916	-1.13128	2.34735
ANKH	1533	489.116	298.639	-1.62829	-2.32175	2.347
BEAN	297	75.3622	60.3631	-1.84657	-2.12535	2.3468
LYVE1	227	125.604	0	-0.80549	-4.56682	2.34638
B3GAT1	898	0	629.047	-6.50462	-0.506769	2.34291
PAK3	874	91.6168	378.064	-3.12091	-1.18775	2.34166
TSPYL2	215	0	117.549	-4.49185	-0.818871	2.33973
KLF8	640	2.95538	419.365	-5.64882	-0.598235	2.33437
ARAP2	827	1.47769	568.684	-6.18832	-0.532451	2.33008
MRPL36	297	177.323	0	-0.712711	-4.94017	2.32748
SGPL1	160	79.7953	0	-0.920823	-4.08746	2.32601
DIS3	164	0	82.6022	-4.12102	-0.909969	2.32546
LIMK1	1777	93.0945	981.695	-4.1155	-0.849571	2.32544
TTC35	132	60.5853	0	-1.00845	-3.82782	2.32478
VPS18	292	174.368	0	-0.711964	-4.91648	2.31914
ZNF8	157	78.3176	0	-0.919075	-4.06178	2.31429
PCNX1	906	2.95538	625.87	-6.14372	-0.526615	2.30885
CELF1	684	0	470.197	-6.11686	-0.531309	2.30801
RNF8	303	35.4646	114.372	-2.78335	-1.3315	2.29964
DBF4	277	72.4069	57.1861	-1.80021	-2.09482	2.29943
HIC2	145	70.9292	0	-0.937537	-3.9542	2.29499
ADGRF1	134	1.47769	60.3631	-3.64916	-1.03318	2.29313
ITPR2	250	0	146.142	-4.70044	-0.73565	2.28865
HIST2H2AA4	493	0	327.232	-5.65249	-0.576818	2.28689
FOXD4L1	420	1.47769	266.869	-5.22743	-0.635135	2.28649
BTN2A3P	188	0	101.664	-4.30743	-0.826333	2.28641
PER3	188	0	101.664	-4.30743	-0.826333	2.28641
LOC440350	232	0	133.434	-4.59694	-0.754617	2.28368
KIAA2022	1914	118.215	1045.24	-3.90747	-0.866544	2.28228
FPGT	215	1.47769	117.549	-4.29302	-0.818871	2.28125
ZNF383	1238	393.066	263.692	-1.63053	-2.18899	2.28028
SAA4	355	161.068	28.5931	-1.09332	-3.24148	2.27374
UBE2V1	287	174.368	0	-0.687878	-4.89239	2.27314
HOXA10	368	0	235.099	-5.24031	-0.625024	2.26682
MIF	518	348.735	0	-0.557619	-5.72247	2.26607
GAGE6	291	0	177.912	-4.91169	-0.679703	2.26555
PTPLAD1	205	115.26	0	-0.779412	-4.42626	2.26273
ZNF434	556	94.5722	196.974	-2.4363	-1.45135	2.26075
SMAD4	394	255.641	0	-0.60488	-5.33628	2.25635
LHFPL4	277	41.3753	95.3102	-2.4819	-1.44641	2.25267
DEAF1	1428	363.512	406.657	-1.94484	-1.78713	2.25067
MDM2	185	0	101.664	-4.2854	-0.804307	2.24873
MYL4	1729	372.378	571.861	-2.18519	-1.57951	2.24732
C20orf82	561	209.832	88.9562	-1.37709	-2.52863	2.24671
CD80	148	75.3622	0	-0.888255	-3.98185	2.2464
PRDX3	198	0	111.195	-4.37851	-0.77925	2.24613
ABCD3	183	100.483	0	-0.804777	-4.27053	2.24411
CPT1A	131	0	63.5401	-3.81762	-0.939091	2.24273
AREG	156	81.273	0	-0.862923	-4.05311	2.24169
FBXO43	1311	97.5276	692.588	-3.61885	-0.910881	2.2382
ZNF584	317	106.394	54.0091	-1.49028	-2.35294	2.23087
CCDC141	214	0	123.903	-4.48543	-0.742308	2.22841
HIST1H2BJ	214	0	123.903	-4.48543	-0.742308	2.22841
CPNE2	314	198.011	0	-0.639337	-5.01792	2.2282
TAAR5	324	62.063	101.664	-2.21252	-1.58068	2.22641
BEND4	363	0	235.099	-5.2211	-0.605814	2.22584
CHCHD10	140	70.9292	0	-0.890231	-3.90689	2.21971
IKZF1	285	107.871	38.1241	-1.3235	-2.61588	2.21854
SRR	187	0	104.841	-4.30012	-0.778555	2.21783
TSFM	193	109.349	0	-0.766292	-4.34341	2.21533
RCVRN	156	0	82.6022	-4.05311	-0.842065	2.21473
HIST1H1T	178	0	98.4872	-4.23266	-0.793208	2.21457
PRY2	1588	20.6877	1099.24	-5.70246	-0.52669	2.21393
PAPSS2	438	113.782	114.372	-1.85569	-1.84883	2.21386
PRKCE	455	295.538	3.17701	-0.605878	-5.14114	2.21321
VIL1	217	127.081	0	-0.727659	-4.50462	2.21258
GPRC5D	239	143.336	0	-0.699449	-4.63807	2.21211
SERF1A	235	140.381	0	-0.704163	-4.61471	2.21208
SPHAR	182	0	101.664	-4.26303	-0.781939	2.20953
AURKA	221	0	130.257	-4.52982	-0.719817	2.20885
CDKN2D	373	0	244.63	-5.25927	-0.588945	2.20437
PPIAL4A	456	0	308.17	-5.54226	-0.550534	2.20427
SPTBN2	364	2.95538	228.745	-4.85141	-0.647571	2.20424
HIST1H2BK	181	0	101.664	-4.2555	-0.774406	2.19611
TRA2B	326	0	209.682	-5.07039	-0.613042	2.19594
KLF5	224	0	133.434	-4.54844	-0.706119	2.19349
REPIN1	169	93.0945	0	-0.795992	-4.16189	2.19286
THAP5	173	96.0499	0	-0.7871	-4.19377	2.192
SPATA22	310	1.47769	193.797	-4.80117	-0.650936	2.18971
TGM7	202	0	117.549	-4.40599	-0.73301	2.18744
FYN	430	132.992	95.3102	-1.62157	-2.06286	2.18714
RARG	154	0	82.6022	-4.03562	-0.824578	2.18498
81001atA11	245	1.47769	146.142	-4.47359	-0.707636	2.1797
PLAC9	468	153.68	98.4872	-1.54613	-2.13949	2.17879
CT45A1	217	29.5538	79.4252	-2.5208	-1.34394	2.17751
INA	290	0	184.266	-4.90689	-0.626926	2.1727
MAP3K7IP2	528	166.979	120.726	-1.60403	-2.04106	2.16989
DAO	355	168.457	31.7701	-1.03232	-3.12736	2.1688
AQP5	166	0	92.1332	-4.1375	-0.785123	2.1687
DPM3	226	0	136.611	-4.56071	-0.686791	2.16639
SLC6A17	155	84.2284	0	-0.808232	-4.04439	2.16617
RBM4B	157	0	85.7792	-4.06178	-0.802064	2.16423
ATP5G3	189	109.349	0	-0.73758	-4.3147	2.16279
HSD17B2	262	164.024	0	-0.644323	-4.76553	2.16016
BACE2	373	1.47769	244.63	-5.06044	-0.588945	2.15302
PYGO2	1175	237.908	438.427	-2.25701	-1.40194	2.15149
OGFR	320	99.0053	69.8942	-1.59807	-2.0463	2.15139
MAPRE3	194	113.782	0	-0.720765	-4.3505	2.14952
SOX6	272	106.394	38.1241	-1.27668	-2.55086	2.14886
MICU3	477	0	330.409	-5.60585	-0.516654	2.14759
SYTL4	725	329.525	95.3102	-1.11423	-2.8031	2.14326
MELK	157	87.1838	0	-0.781061	-4.06178	2.13486
SEC61B	108	51.7192	0	-0.934996	-3.56071	2.13007
RDH10	111	0	54.0091	-3.59694	-0.918658	2.12654
FNDC4	210	0	127.08	-4.45943	-0.682482	2.12561
SIKE1	137	0	73.0712	-3.87774	-0.823397	2.12237
JAG1	180	0	104.841	-4.24793	-0.726359	2.12211
POGZ	134	70.9292	0	-0.831337	-3.848	2.12113
SAMD11	160	90.1391	0	-0.763529	-4.08746	2.11927
LCOR	344	1.47769	225.567	-4.94685	-0.587609	2.11722
FST	432	298.494	0	-0.518806	-5.46597	2.11523
C11orf65	105	50.2415	0	-0.932804	-3.52356	2.11118
MAP3K7IP1	290	166.979	9.53102	-0.761384	-3.94112	2.10882
ITPKB	179	0	104.841	-4.24031	-0.718746	2.10764
PLEK	547	96.0499	219.213	-2.39293	-1.28099	2.10644
ABCA7	293	1.47769	187.443	-4.72241	-0.617879	2.10639
GPR15	295	85.7061	73.0712	-1.67213	-1.87639	2.10193
FNDC8	606	50.2415	324.055	-3.3541	-0.882846	2.09904
OR5L2	438	0	304.993	-5.48543	-0.50818	2.09644
KCNIP1	699	302.927	111.195	-1.17996	-2.54845	2.09517
TJP2	237	0	149.319	-4.62644	-0.63259	2.09511
C4BPA	401	0	276.4	-5.36107	-0.521109	2.09181
GPR149	224	0	139.788	-4.54844	-0.643584	2.08915
SLC41A2	203	0	123.903	-4.41278	-0.669662	2.08848
RAB27A	158	90.1391	0	-0.746455	-4.07039	2.08778
ARF6	509	168.457	123.903	-1.54016	-1.95454	2.07832
ORMDL2	350	237.908	0	-0.538191	-5.16993	2.07551
ENST00000316517	395	0	273.223	-5.33985	-0.515986	2.07451
SLC27A1	161	32.5092	47.6551	-2.00815	-1.56848	2.06826
CHN1	407	132.992	98.4872	-1.54411	-1.94252	2.06743
ADM2	1859	560.045	562.33	-1.71312	-1.70735	2.06683
MGRN1	201	0	123.903	-4.39917	-0.656052	2.06072
RAG2	168	99.0053	0	-0.707479	-4.15381	2.0588
TMEM169	278	183.234	0	-0.575722	-4.848	2.05765
PUSL1	167	1.47769	95.3102	-3.94685	-0.749104	2.05761
PRLR	513	75.3622	231.922	-2.61514	-1.11227	2.05393
SNX8	213	0	133.434	-4.47897	-0.636654	2.05384
GDF11	462	103.438	165.204	-2.05688	-1.42975	2.05183
PSG1	751	153.68	298.639	-2.21702	-1.30198	2.04626
RRAGB	1706	339.869	714.827	-2.29416	-1.24334	2.04567
PLG	520	192.1	114.372	-1.39092	-2.09133	2.04412
C6orf130	307	206.877	0	-0.547608	-4.98641	2.04199
ZSCAN18	216	0	136.611	-4.49825	-0.624326	2.03815
SEMA3D	1001	203.921	409.834	-2.24063	-1.26789	2.03452
EI24	529	233.475	85.7792	-1.14651	-2.4925	2.03303
C21orf91	174	0	104.841	-4.20163	-0.680065	2.03188
IOH39948	171	23.6431	66.7171	-2.42761	-1.23837	2.03061
FAM91A1	394	0	276.4	-5.33628	-0.496326	2.02837
GTF2E1	1027	258.596	368.533	-1.94891	-1.45393	2.0282
AMD1	2085	416.709	892.739	-2.29563	-1.21457	2.02309
IGSF1	1548	456.606	498.79	-1.73942	-1.61455	2.02213
DCST2	431	1.47769	301.816	-5.26387	-0.500085	2.02197
GRHPR	1250	251.207	527.383	-2.27016	-1.2294	2.01908
TMEM65	169	0	101.664	-4.16189	-0.680793	2.01871
SETD3	1080	166.979	514.675	-2.62268	-1.05483	2.0151
PRKCZ	863	265.984	260.515	-1.6614	-1.69028	2.01465
PRDM12	408	79.7953	162.027	-2.21879	-1.28086	2.01396
NOVA1	177	0	108.018	-4.22497	-0.664028	2.01345
PTPN12	287	62.063	101.664	-2.04313	-1.4113	2.01227
RNF114	192	119.693	0	-0.639255	-4.33628	2.00981
DBNDD2	163	97.5276	0	-0.686065	-4.1127	2.00936
SNRPA	283	0	190.62	-4.87283	-0.546432	2.00533
CTDSPL2	749	106.394	365.356	-2.70509	-1.01584	2.004
RHOXF2	391	85.7061	146.142	-2.06692	-1.36074	1.99921
MFAP5	141	81.273	0	-0.726288	-3.91648	1.99863
MMP23B	196	84.2284	25.4161	-1.12841	-2.54017	1.99256
DGAT1	290	0	196.974	-4.90689	-0.53551	1.99241
NOSTRIN	457	156.635	117.549	-1.48673	-1.87237	1.99154
FGF22	159	0	95.3102	-4.07895	-0.682378	1.99083
GINS3	117	63.5407	0	-0.788213	-3.66676	1.98824
ZFP161	304	208.354	0	-0.524093	-4.97269	1.98727
STK3	208	127.081	3.17701	-0.669295	-4.04823	1.97988
ANP32E	1196	415.231	336.763	-1.50391	-1.79821	1.9798
IL3RA	616	70.9292	324.055	-2.95143	-0.906078	1.9768
IL3RA	616	70.9292	324.055	-2.95143	-0.906078	1.9768
C17orf42	522	209.832	111.195	-1.27502	-2.13409	1.97426
GMEB1	118	65.0184	0	-0.770827	-3.67807	1.96838
TUBA3C	280	125.604	41.3011	-1.09666	-2.49899	1.96501
CDKL4	674	90.1391	343.117	-2.77199	-0.953851	1.96214
WDR51B	190	1.47769	117.549	-4.1231	-0.648946	1.962
GOLPH3L	294	202.444	0	-0.516991	-4.926	1.9575
ALDH8A1	307	0	212.859	-4.98641	-0.508349	1.95602
PAFAH1B2	1641	465.473	587.746	-1.79591	-1.46573	1.95466
GPT	2177	364.99	1067.47	-2.54403	-1.0213	1.95314
LYRM7	356	48.7638	171.558	-2.63884	-1.01141	1.95044
GMPR2	241	161.068	0	-0.553115	-4.64962	1.94953
P2RX4	402	186.189	63.5401	-1.0704	-2.48604	1.9486
TCHHL1	119	66.4961	0	-0.753913	-3.6893	1.94854
CDH24	230	0	152.496	-4.58496	-0.562627	1.94819
C4orf14	146	87.1838	0	-0.682759	-3.96347	1.94785
TREM2	364	4.43307	247.807	-4.69559	-0.536749	1.94733
NUCKS1	314	118.215	69.8942	-1.33743	-2.01983	1.94731
PRSS35	167	103.438	0	-0.641841	-4.14568	1.94659
NASP	274	0	187.443	-4.82782	-0.524452	1.9442
GRK1	140	82.7507	0	-0.693533	-3.90689	1.94346
MRPS2	422	51.7192	216.036	-2.80724	-0.934476	1.94194
FAF1	1162	242.341	511.498	-2.21552	-1.16824	1.93768
TIPRL	238	159.591	0	-0.548284	-4.63227	1.93388
SYCP3	165	25.1207	66.7171	-2.31696	-1.18973	1.93339
DUSP10	447	106.394	171.558	-1.97318	-1.33176	1.93109
HIRA	639	78.3176	339.94	-2.87745	-0.891112	1.93038
TMEM117	120	67.9738	0	-0.737451	-3.70044	1.92872
PLA2G5	817	410.798	123.903	-0.974759	-2.6267	1.92819
RNF121	233	85.7061	50.8321	-1.34427	-1.99805	1.92564
HSFY2	987	81.273	594.1	-3.44933	-0.722805	1.92213
OR4Q3	155	0	95.3102	-4.04439	-0.647821	1.9196
EPHA7	154	94.5722	0	-0.649196	-4.03562	1.9187
UBE2K	150	91.6168	0	-0.654932	-4	1.91514
GRAMD1C	169	106.394	0	-0.620946	-4.16189	1.91513
SLC39A6	171	0	108.018	-4.17792	-0.61698	1.91368
EFNB3	167	104.916	0	-0.623169	-4.14568	1.91327
MRPL17	2586	240.864	1556.73	-3.37132	-0.728531	1.91246
LHX1	134	0	79.4252	-3.848	-0.687316	1.91025
ZNF296	207	1.47769	133.434	-4.24079	-0.597305	1.90978
OTOF	203	0	133.434	-4.41278	-0.570463	1.90677
MSGN1	251	1.47769	168.381	-4.50715	-0.549085	1.90321
WARS2	458	189.144	101.664	-1.23269	-2.06734	1.90064
YME1L1	153	94.5722	0	-0.640372	-4.0268	1.89998
LCE3A	2685	418.187	1407.41	-2.65397	-0.927024	1.89821
NID2	185	119.693	0	-0.588374	-4.2854	1.89806
SLC25A16	107	59.1076	0	-0.759591	-3.54844	1.89682
ARHGEF16	326	109.349	92.1332	-1.49327	-1.71801	1.8925
ERCC2	145	88.6615	0	-0.65171	-3.9542	1.89212
CALD1	162	101.961	0	-0.619416	-4.10434	1.89131
MAN2B1	161	0	101.664	-4.09592	-0.614829	1.8798
PTDSS1	522	177.323	158.85	-1.5059	-1.65568	1.8787
DAP3	731	196.533	282.754	-1.8431	-1.33979	1.87724
81137atB06	193	0	127.08	-4.34341	-0.566459	1.87497
ZNHIT6	159	100.483	0	-0.613199	-4.07895	1.87052
RPS27	172	110.827	0	-0.590998	-4.18587	1.86776
PITX2	232	1.47769	155.673	-4.3981	-0.546666	1.86221
VAV3	244	0	168.381	-4.66676	-0.509864	1.86113
ZNF589	244	0	168.381	-4.66676	-0.509864	1.86113
CLDN11	460	90.1391	209.682	-2.23065	-1.09724	1.8603
DYNLRB1	384	67.9738	181.089	-2.33713	-1.04395	1.85234
PRKX	1616	189.144	940.394	-3.02944	-0.77473	1.85116
RPLP0P2	123	0	73.0712	-3.73335	-0.679007	1.85045
C7orf34	579	242.341	139.788	-1.22289	-1.97534	1.85015
FLJ10404	307	47.2861	149.319	-2.46823	-0.992562	1.84953
DND1	223	1.47769	149.319	-4.34343	-0.548409	1.84749
NUDT12	154	97.5276	0	-0.608989	-4.03562	1.84658
COPS9	231	0	158.85	-4.59096	-0.513288	1.8445
INSIG2	419	125.604	146.142	-1.66158	-1.45812	1.84216
HMGB1	308	48.7638	149.319	-2.43603	-0.997105	1.84006
L2HGDH	133	81.273	0	-0.647755	-3.83794	1.83989
SNX33	1625	240.864	889.562	-2.70432	-0.861996	1.83768
MTM1	209	141.858	0	-0.528205	-4.45286	1.832
RRP9	1602	478.772	619.516	-1.72162	-1.35654	1.82926
C9orf125	451	91.6168	206.505	-2.18163	-1.09036	1.82908
CARD14	378	53.1969	196.974	-2.61813	-0.906604	1.82682
RNF212	1148	427.053	355.825	-1.40576	-1.66241	1.82622
TBC1D3B	186	0	123.903	-4.29278	-0.549662	1.82293
KIAA1191	1419	465.473	508.321	-1.58757	-1.46309	1.82215
SPSB4	977	245.297	422.542	-1.95088	-1.19021	1.8187
ABCA6	2134	307.36	1197.73	-2.75611	-0.828005	1.81772
TMEM147	516	181.756	162.027	-1.45579	-1.61242	1.81554
HAAO	444	63.5407	235.099	-2.62608	-0.889331	1.81511
FGF13	743	323.614	181.089	-1.17447	-1.9784	1.81502
HEBP2	634	350.213	85.7792	-0.838211	-2.74928	1.81232
ADAMTS17	213	0	146.142	-4.47897	-0.514182	1.80968
KRTAP6-2	205	0	139.788	-4.42626	-0.521412	1.80812
PRKCI	608	220.176	190.62	-1.42487	-1.62314	1.80433
AHI1	484	217.221	108.018	-1.12042	-2.0655	1.80125
SMOX	733	177.323	324.055	-1.98783	-1.15328	1.80079
PHGDH	1025	288.15	419.365	-1.79552	-1.26935	1.79922
USP2	583	239.386	155.673	-1.24965	-1.83969	1.79787
CRKL	738	282.239	222.39	-1.35589	-1.68649	1.79686
WASF3	231	88.6615	57.1861	-1.28847	-1.8428	1.79483
NIPA1	1687	239.386	959.456	-2.76653	-0.807739	1.79338
ST3GAL1	312	82.7507	120.726	-1.79563	-1.30051	1.79293
FKBP14	201	137.425	0	-0.517259	-4.39917	1.78971
CDKN2B	361	94.5722	146.142	-1.82692	-1.24856	1.77478
GTF2H1	720	304.404	193.797	-1.21528	-1.84076	1.77416
MGC34800	518	165.501	187.443	-1.58906	-1.4191	1.77409
NDUFA13	522	190.622	165.204	-1.40695	-1.60239	1.77407
AKAP10	310	131.514	73.0712	-1.17712	-1.94565	1.77324
COX7A1	1303	490.593	425.719	-1.39116	-1.5914	1.77166
NHEJ1	115	69.4515	0	-0.653782	-3.64386	1.77097
IL2RG	254	110.827	54.0091	-1.1276	-2.04419	1.77071
ZNRF3	187	0	127.08	-4.30012	-0.523175	1.76874
TRIM36	415	169.934	111.195	-1.23999	-1.81013	1.76307
NFIL3	151	0	98.4872	-4.00899	-0.569536	1.76053
ZNF385D	369	143.336	104.841	-1.3055	-1.72256	1.76052
PPIH	147	0	95.3102	-3.97269	-0.576119	1.75985
CWC15	146	1.47769	92.1332	-3.76464	-0.611094	1.75961
ZNF547	711	215.743	279.577	-1.67532	-1.31605	1.75843
UTP15	189	51.7192	66.7171	-1.68898	-1.37515	1.75803
STIM1	1038	217.221	517.852	-2.20547	-0.989433	1.75634
HPR	675	254.163	216.036	-1.37468	-1.59955	1.75447
RBP5	456	67.9738	247.807	-2.57927	-0.854041	1.75253
MYC	2276	789.087	845.084	-1.5164	-1.41869	1.74681
FGR	284	65.0184	123.903	-1.9705	-1.13462	1.74417
GFM1	126	0	79.4252	-3.76553	-0.604854	1.73371
RNASET2	326	84.2284	136.611	-1.83423	-1.19646	1.7306
DBN1	255	48.7638	120.726	-2.17299	-1.01944	1.73027
RALGPS2	117	72.4069	0	-0.623992	-3.66676	1.72825
OR12D3	576	84.2284	324.055	-2.63667	-0.810816	1.72748
LAMA4	226	62.063	85.7792	-1.71146	-1.301	1.72635
TMEM138	450	109.349	203.328	-1.94645	-1.10856	1.7253
ZNF24	157	104.916	0	-0.539268	-4.06178	1.71787
ARPC5L	1556	469.906	660.817	-1.70626	-1.22309	1.71278
FSCN3	417	81.273	209.682	-2.22598	-0.958816	1.71274
DNMT3A	612	356.124	82.6022	-0.764584	-2.7478	1.71136
PCTK1	790	286.672	279.577	-1.43113	-1.46605	1.70932
TFAP2E	129	82.7507	0	-0.583655	-3.79701	1.70601
ECM1	1520	574.822	533.737	-1.38746	-1.49255	1.70462
MTMR8	168	0	114.372	-4.15381	-0.517213	1.70359
TLX2	292	138.903	60.3631	-1.02018	-2.10166	1.70245
GPRC5A	338	109.349	123.903	-1.5439	-1.3779	1.69958
SH2D3C	243	96.0499	66.7171	-1.25439	-1.72152	1.69905
CT45A3	226	45.8084	104.841	-2.08023	-1.03915	1.69702
PMP2	460	181.756	142.965	-1.29339	-1.61946	1.69473
ISM2	450	152.202	165.204	-1.50384	-1.3926	1.69386
RHOH	242	76.8399	85.7792	-1.53699	-1.39564	1.69176
CCDC127	690	211.31	285.931	-1.66129	-1.2421	1.68965
HIGD2A	686	196.533	298.639	-1.75272	-1.17317	1.68592
ARHGAP15	171	0	117.549	-4.17792	-0.504935	1.68455
KIAA0467	616	158.113	285.931	-1.89673	-1.0809	1.68057
LUM	104	63.5407	0	-0.632419	-3.51096	1.67674
SDF2	1199	248.252	635.401	-2.22696	-0.905546	1.67507
SPIRE1	351	138.903	108.018	-1.27763	-1.61299	1.66856
PPP1R14A	556	277.806	123.903	-0.975706	-2.07961	1.66751
ALKBH8	135	0	88.9562	-3.85798	-0.551191	1.66509
EFHD1	342	138.903	101.664	-1.2412	-1.65641	1.66508
SCO1	828	325.092	282.754	-1.32239	-1.51726	1.66447
U2AF1L4	120	76.8399	0	-0.582081	-3.70044	1.66374
NADSYN1	531	177.323	206.505	-1.5301	-1.32123	1.66256
LOC728358	148	31.0315	63.5401	-1.94512	-1.10332	1.65704
ALDOC	551	279.284	120.726	-0.955516	-2.10145	1.65634
BEND7	127	82.7507	0	-0.562746	-3.7761	1.65618
MYST2	567	110.827	301.816	-2.25563	-0.887878	1.6546
ZCCHC7	242	51.7192	114.372	-2.02963	-1.01876	1.65443
GPC3	298	141.858	66.7171	-1.0202	-2.00531	1.65408
KLK9	1445	564.478	517.852	-1.3407	-1.46281	1.64867
F7	722	240.864	292.285	-1.54494	-1.27594	1.64389
FLJ40125	455	155.158	174.735	-1.49339	-1.33177	1.64148
GPR182	248	79.7953	92.1332	-1.52266	-1.33692	1.63953
RAB4B	214	44.3307	101.664	-2.04366	-1.00433	1.63928
STOML1	276	110.827	82.6022	-1.24307	-1.6269	1.63845
IFITM1	300	135.948	76.2482	-1.08682	-1.8457	1.63391
LRRC8D	424	180.278	127.08	-1.18958	-1.66267	1.63335
FBXO42	105	57.6299	6.35401	-0.7659	-2.81392	1.63207
PDLIM1	162	56.1523	50.8321	-1.37855	-1.4995	1.62583
MRFAP1	132	20.6877	63.5401	-2.21016	-0.949287	1.62344
C19orf52	102	63.5407	0	-0.606884	-3.48543	1.61924
PPEF2	736	200.966	349.471	-1.82217	-1.0533	1.61619
DCBLD2	133	0	88.9562	-3.83794	-0.531153	1.61485
FOLR2	1309	412.276	584.569	-1.64319	-1.14953	1.60898
RABL2B	834	394.543	235.099	-1.06095	-1.78388	1.60419
GPATCH3	373	100.483	171.558	-1.79352	-1.07691	1.60411
C9orf114	134	90.1391	0	-0.524063	-3.848	1.6034
DEFA3	145	44.3307	50.8321	-1.51243	-1.34936	1.60293
C6orf136	141	96.0499	0	-0.509805	-3.91648	1.59835
KYNU	672	271.895	235.099	-1.27461	-1.47641	1.59538
LIN7C	456	186.189	152.496	-1.24809	-1.51992	1.59342
PRB4	526	168.457	225.567	-1.58666	-1.18609	1.58924
CD84	132	0	88.9562	-3.82782	-0.521029	1.58878
CFHR2	386	161.068	123.903	-1.21093	-1.56431	1.58623
GRAP2	449	137.425	196.974	-1.63851	-1.14904	1.58486
FRZB	386	211.31	73.0712	-0.839433	-2.25308	1.58223
BGN	714	153.68	387.595	-2.14511	-0.864691	1.57875
P2RY1	717	320.659	225.567	-1.13661	-1.62581	1.57768
STX8	418	78.3176	231.922	-2.27684	-0.823072	1.57522
XKRY2	825	192.1	438.427	-2.04671	-0.896903	1.57097
DIRAS3	574	285.194	149.319	-0.984303	-1.87405	1.5695
OR9Q2	559	301.449	120.726	-0.869433	-2.12188	1.56761
CMA1	311	75.3622	152.496	-1.9109	-0.982166	1.5665
PCMTD1	266	119.693	73.0712	-1.08957	-1.73225	1.56554
STOML2	892	475.816	209.682	-0.892716	-2.03771	1.5628
LRRC40	154	28.0761	76.2482	-2.10674	-0.92713	1.56251
AMY2B	239	101.961	69.8942	-1.15315	-1.63998	1.56206
LILRB1	398	214.265	82.6022	-0.863363	-2.13945	1.55863
CRTC2	367	190.622	82.6022	-0.910084	-2.02545	1.55403
SLC11A2	980	313.27	447.958	-1.61469	-1.11221	1.55398
KIF20A	116	76.8399	0	-0.536993	-3.65535	1.55335
TRMT12	263	67.9738	123.903	-1.80784	-1.02771	1.54838
PECAM1	681	233.475	292.285	-1.50491	-1.19278	1.54774
PNLIPRP2	297	161.068	57.1861	-0.843666	-2.192	1.5477
DDX20	690	282.239	250.984	-1.26021	-1.4234	1.54761
PRKG2	984	202.444	559.153	-2.22617	-0.804429	1.54662
YEATS4	617	208.354	266.869	-1.52179	-1.17926	1.54525
SPTLC2	361	69.4515	200.151	-2.22327	-0.81999	1.54077
EIF4E2	438	202.444	130.257	-1.07642	-1.67542	1.53995
TAF6	1237	263.029	702.119	-2.19134	-0.808272	1.53812
STMN2	694	430.008	104.841	-0.678045	-2.61593	1.52892
VPS39	108	70.9292	0	-0.544055	-3.56071	1.52827
KHDRBS3	429	236.431	88.9562	-0.83304	-2.14936	1.52825
EXT2	115	2.95538	73.0712	-3.2703	-0.589508	1.52596
IQCK	280	70.9292	136.611	-1.84132	-0.984057	1.52552
EMILIN1	624	375.333	104.841	-0.718375	-2.46484	1.52507
ZNF280D	948	438.874	308.17	-1.09371	-1.59023	1.52111
TRIM5	714	164.024	390.772	-2.05671	-0.853208	1.52091
RASL10A	122	82.7507	0	-0.509108	-3.72247	1.51989
ANUBL1	482	276.328	92.1332	-0.780989	-2.26821	1.51976
C9orf82	505	171.412	219.213	-1.5053	-1.16788	1.51942
SGK3	235	87.1838	85.7792	-1.33399	-1.355	1.51606
CRISP3	374	152.202	133.434	-1.24331	-1.42072	1.51482
OR5C1	435	200.966	133.434	-1.0768	-1.63342	1.5145
CDC14B	572	233.475	212.859	-1.25724	-1.38488	1.51351
RNF208	691	103.438	432.073	-2.62751	-0.66513	1.5126
METTL2B	336	183.234	69.8942	-0.840426	-2.11461	1.51153
STAT5A	1066	400.454	447.958	-1.39038	-1.23239	1.50897
SCTR	652	212.787	298.639	-1.57116	-1.10091	1.50886
ERBB3	254	84.2284	104.841	-1.4863	-1.2009	1.50743
MSI2	899	345.78	368.533	-1.3533	-1.26386	1.50476
LOC402665	171	48.7638	73.0712	-1.62299	-1.12357	1.50216
KRTAP19-2	899	94.5722	609.985	-3.11978	-0.552046	1.50182
TLR2	116	78.3176	0	-0.512651	-3.65535	1.50023
ABR	510	274.851	120.726	-0.868307	-1.99196	1.49844
TEX13B	560	305.882	130.257	-0.851576	-2.02289	1.49635
RPL27A	605	298.494	177.912	-0.995346	-1.71053	1.48966
MTCP1	292	162.546	57.1861	-0.807568	-2.16831	1.4892
ZNF449	1071	545.268	311.347	-0.96111	-1.75016	1.48702
PECR	514	223.131	181.089	-1.16842	-1.45532	1.48663
DAPP1	1005	517.192	285.931	-0.94508	-1.77815	1.4848
TAAR2	950	175.845	575.038	-2.36893	-0.714503	1.48472
UGDH	187	66.4961	69.8942	-1.36474	-1.30203	1.48383
DPM2	298	113.782	114.372	-1.31513	-1.30827	1.47907
LEPROTL1	662	295.538	231.922	-1.13711	-1.47392	1.47811
MMP27	1070	220.176	632.224	-2.23022	-0.749882	1.47485
DFNA5	1504	319.181	886.385	-2.20141	-0.756175	1.47408
CAPN10	258	44.3307	149.319	-2.30239	-0.750312	1.46744
TMEM85	612	295.538	193.797	-1.02556	-1.60978	1.45972
NMI	654	128.559	390.772	-2.26068	-0.728402	1.44944
SHH	565	350.213	95.3102	-0.674713	-2.44892	1.44774
OR7A5	563	94.5722	349.471	-2.45404	-0.672661	1.44656
ATE1	1427	357.601	803.783	-1.96685	-0.820344	1.44392
CXCL11	1011	242.341	575.038	-2.01653	-0.80338	1.44324
C9orf150	374	189.144	104.841	-0.947291	-1.74147	1.44248
CFHR3	1016	421.142	413.011	-1.2508	-1.27826	1.43949
C5orf46	498	190.622	209.682	-1.34035	-1.20941	1.43848
BRP44L	318	153.68	95.3102	-1.00282	-1.63905	1.43358
PKNOX2	347	171.412	101.664	-0.976653	-1.67676	1.43297
ZNF462	250	67.9738	123.903	-1.73745	-0.95732	1.43247
MRGPRX3	508	164.024	244.63	-1.57367	-1.02455	1.43143
ACO2	433	94.5722	247.807	-2.08281	-0.781018	1.4278
CLPS	626	152.202	352.648	-1.97123	-0.810458	1.42067
LY6G5B	1645	474.339	886.385	-1.77274	-0.884641	1.41917
PPP2R5A	663	345.78	193.797	-0.919622	-1.72347	1.41813
SRXN1	339	93.0945	174.735	-1.75926	-0.917767	1.41623
FBXO7	309	206.877	31.7701	-0.556681	-2.93301	1.41137
S100A16	173	99.0053	28.5931	-0.747445	-2.24543	1.41082
ALDH6A1	512	279.284	133.434	-0.851565	-1.86366	1.41063
SH2D3A	537	229.042	209.682	-1.19428	-1.31612	1.40997
CYB5A	452	90.1391	270.046	-2.20589	-0.722231	1.4051
LOC100288525	240	54.6746	130.257	-1.95066	-0.833852	1.40381
RHOB	364	177.323	114.372	-0.997511	-1.58837	1.40256
CNKSR1	281	130.037	92.1332	-1.05521	-1.51057	1.39838
ADAMTS16	354	161.068	123.903	-1.08937	-1.44275	1.3953
C14orf1	293	140.381	92.1332	-1.0107	-1.56887	1.39432
ANKRD29	945	506.848	276.4	-0.885761	-1.73747	1.39403
KIR2DL3	658	260.074	285.931	-1.3065	-1.17459	1.3911
GBP6	201	31.0315	120.726	-2.36244	-0.690694	1.39027
ZNF215	401	192.1	133.434	-1.02407	-1.51875	1.38843
TMCO3	330	109.349	155.673	-1.51035	-1.03719	1.38826
DMRTC1	348	144.814	136.611	-1.20943	-1.28796	1.38687
RNF4	1413	231.997	927.686	-2.55587	-0.601759	1.38317
WWC1	1016	329.525	521.029	-1.59544	-0.950168	1.38256
RAB11FIP5	929	415.231	365.356	-1.14288	-1.32287	1.38252
AKAP14	472	265.984	117.549	-0.804447	-1.91798	1.37781
NDUFB7	1775	558.567	940.394	-1.65052	-0.909326	1.37726
SNAP25	194	73.8845	76.2482	-1.28209	-1.242	1.37707
XAGE1D	416	82.7507	250.984	-2.19942	-0.706895	1.37636
ZNF683	200	91.6168	63.5401	-1.04725	-1.51379	1.37291
HPD	370	186.189	114.372	-0.953755	-1.61133	1.37181
ELP3	416	180.278	162.027	-1.16274	-1.30822	1.36983
NUP62	311	149.247	101.664	-1.01131	-1.52341	1.36867
SERPINF2	550	130.037	320.878	-1.99962	-0.759129	1.36317
RHOG	407	101.961	228.745	-1.89706	-0.80458	1.36219
ZNF707	252	106.394	95.3102	-1.17055	-1.31492	1.35963
MBNL2	309	121.171	130.257	-1.28211	-1.18548	1.3575
SLC25A42	274	159.591	57.1861	-0.743835	-2.07966	1.35577
CBX5	487	153.68	250.984	-1.60237	-0.929287	1.34904
KCNN3	614	280.761	238.276	-1.10171	-1.3296	1.34327
ST8SIA3	459	271.895	104.841	-0.734429	-2.02995	1.3383
MAD2L2	208	79.7953	85.7792	-1.27962	-1.18654	1.33468
MND1	366	199.488	101.664	-0.843863	-1.75157	1.32839
HES1	524	107.871	324.055	-2.17963	-0.676755	1.32725
EED	623	186.189	339.94	-1.68996	-0.855099	1.32265
SAT2	834	403.41	314.524	-1.02967	-1.37892	1.31774
TAS2R43	1529	214.265	1061.12	-2.77872	-0.522873	1.31754
BPY2B	756	200.966	438.427	-1.86033	-0.772471	1.31617
NUDT16L1	207	90.1391	76.2482	-1.11569	-1.33113	1.31213
APOC2	1017	641.318	216.036	-0.657002	-2.18381	1.31046
CCR3	625	240.864	295.462	-1.33985	-1.05577	1.30895
GALNTL6	800	537.879	127.08	-0.564063	-2.5629	1.30668
NCR3	741	447.74	177.912	-0.714283	-1.99875	1.30495
ESCO1	245	82.7507	117.549	-1.45907	-0.999443	1.30246
DDX19A	108	44.3307	34.9471	-1.11895	-1.39249	1.29959
ZSCAN20	499	267.462	155.673	-0.875375	-1.61932	1.29918
ACTC1	409	236.431	104.841	-0.765769	-1.86731	1.29488
CUTC	381	124.126	196.974	-1.54358	-0.917716	1.29174
OXA1L	584	206.877	295.462	-1.45359	-0.959472	1.29111
SLC18A1	348	50.2415	231.922	-2.57113	-0.565421	1.28982
NAALADL2	271	149.247	73.0712	-0.819306	-1.75815	1.28819
RNF167	260	81.273	133.434	-1.5647	-0.912569	1.28221
PSMC6	210	112.305	57.1861	-0.847026	-1.71127	1.28107
ARSE	479	254.163	155.673	-0.888407	-1.56149	1.27764
RGP1	294	138.903	108.018	-1.0297	-1.36506	1.2769
C9orf169	839	332.48	403.48	-1.30974	-1.03795	1.2759
HOXD1	363	214.265	88.9562	-0.73397	-1.91431	1.27069
PCID2	468	196.533	209.682	-1.21064	-1.12159	1.26242
RANBP10	462	239.386	158.85	-0.920407	-1.48304	1.26238
STXBP2	395	153.68	187.443	-1.30705	-1.03648	1.25354
NPL	1636	523.103	927.686	-1.62648	-0.811787	1.2462
ADCK5	426	184.711	187.443	-1.16299	-1.14289	1.23881
FTMT	339	198.011	88.9562	-0.74657	-1.81837	1.23499
NANOGP8	487	260.074	165.204	-0.879893	-1.50421	1.23225
HSF2BP	1812	737.368	902.27	-1.28563	-0.99799	1.22848
TMCO6	271	87.1838	142.965	-1.53178	-0.877366	1.2239
CSTB	784	128.559	540.091	-2.51864	-0.529468	1.21723
MED4	295	140.381	114.372	-1.02019	-1.29414	1.21633
INHBB	861	245.297	514.675	-1.7705	-0.731248	1.21252
ZMYM5	615	333.958	212.859	-0.861623	-1.48772	1.20655
SLC13A1	416	91.6168	263.692	-2.06771	-0.638302	1.20388
DMAP1	1559	338.391	1029.35	-2.17107	-0.594163	1.20039
CXorf40B	411	177.323	187.443	-1.16829	-1.09238	1.19808
NRSN1	652	302.927	285.931	-1.08101	-1.16157	1.1951
CDKN2AIP	195	50.2415	111.195	-1.76679	-0.758291	1.19284
RNASE12	160	59.1076	73.0712	-1.29862	-1.03312	1.19269
RPL13A	608	342.824	200.151	-0.808657	-1.55618	1.18502
CBR4	294	180.278	69.8942	-0.67596	-1.92791	1.18158
FABP7	361	88.6615	222.39	-1.91086	-0.674868	1.17994
CSNK1E	793	387.155	336.763	-1.0157	-1.21145	1.1787
CYBA	972	474.339	419.365	-1.01971	-1.19352	1.17161
ZNF586	402	198.011	162.027	-0.985987	-1.26001	1.16983
CDC37	759	249.73	435.25	-1.56597	-0.788368	1.16975
NSUN5B	335	128.559	168.381	-1.31609	-0.951631	1.16949
UBL4B	1193	310.315	756.128	-1.90907	-0.65098	1.1681
TBL1XR1	314	162.546	114.372	-0.909013	-1.38133	1.16739
ARC	175	81.273	66.7171	-1.01927	-1.2699	1.16518
CHCHD3	681	427.053	177.912	-0.660879	-1.87863	1.15943
NME5	458	239.386	174.735	-0.908128	-1.34105	1.15234
KCNMB3	2279	936.856	1191.38	-1.2735	-0.930028	1.15173
SOX13	313	196.533	73.0712	-0.645163	-1.95911	1.15062
EIF4H	381	212.787	127.08	-0.8115	-1.51215	1.14736
ZNF808	498	301.449	142.965	-0.705833	-1.73162	1.14208
TEAD2	700	283.717	362.179	-1.27339	-0.931823	1.1394
FCER2	730	227.564	435.25	-1.63921	-0.73291	1.13769
TMEM9	253	141.858	79.4252	-0.792337	-1.55631	1.13193
PTMS	619	347.257	219.213	-0.816096	-1.45637	1.13168
DEFB112	526	233.475	250.984	-1.13846	-1.03827	1.13161
CAMK2A	1399	645.751	670.348	-1.10345	-1.05033	1.12981
C1orf137	248	60.5853	152.496	-1.86993	-0.666964	1.12862
SCGB1A1	334	153.68	149.319	-1.07153	-1.11049	1.12282
HYOU1	315	82.7507	193.797	-1.80901	-0.673304	1.11837
XPR1	502	192.1	270.046	-1.34108	-0.870482	1.11306
RAB18	344	195.055	114.372	-0.787737	-1.50908	1.1113
FAM71B	437	302.927	76.2482	-0.51445	-2.37371	1.10896
MEI1	2208	1318.1	749.774	-0.739895	-1.54562	1.10481
ZNF280B	844	351.69	441.604	-1.23948	-0.919178	1.10398
CLCF1	1536	404.887	1000.76	-1.89775	-0.613104	1.10097
RPS15	661	158.113	435.25	-1.99688	-0.591697	1.10013
CASQ2	478	243.819	200.151	-0.943081	-1.21545	1.09773
SCARA5	331	107.871	190.62	-1.53256	-0.765303	1.09489
FAM154A	241	88.6615	127.08	-1.34713	-0.872666	1.0896
GABPB2	327	91.6168	200.151	-1.72961	-0.681319	1.08923
CRYGS	240	118.215	98.4872	-0.96336	-1.2044	1.08081
CLDN3	257	128.559	104.841	-0.946338	-1.2172	1.07725
NEK11	1029	393.066	581.392	-1.36611	-0.813008	1.0769
MS4A12	368	249.73	73.0712	-0.541375	-2.18597	1.07584
TMED9	315	189.144	95.3102	-0.706625	-1.62579	1.06664
PDRG1	715	298.494	381.241	-1.23274	-0.889924	1.06417
DGCR6	782	249.73	479.728	-1.60849	-0.69352	1.0639
ZNF10	208	85.7061	101.664	-1.18765	-0.965161	1.06052
ARFGAP2	1528	394.543	1019.82	-1.92669	-0.578664	1.05343
TFB1M	455	246.774	181.089	-0.856729	-1.28298	1.05284
DNMBP	205	56.1523	123.903	-1.70047	-0.683145	1.05054
ADAP2	833	561.523	200.151	-0.560722	-2.0041	1.04979
DDI2	571	165.501	362.179	-1.72706	-0.642542	1.04468
KPNA4	404	265.984	98.4872	-0.585044	-1.93211	1.04212
HEY1	266	165.501	73.0712	-0.653186	-1.73225	1.03663
PRAMEF3	295	190.622	73.0712	-0.604328	-1.87639	1.03585
FUBP3	515	357.601	104.841	-0.514176	-2.19268	1.03283
PNLIPRP1	642	430.008	158.85	-0.567342	-1.94913	1.03038
TXNDC17	362	158.113	184.266	-1.14587	-0.937266	1.02683
WDR85	313	100.483	187.443	-1.54771	-0.710095	1.02504
STX1B	1511	864.449	603.631	-0.798574	-1.30958	1.02419
C7orf26	273	96.0499	155.673	-1.41606	-0.772461	1.02114
STK16	450	252.685	174.735	-0.808299	-1.31617	1.01868
BCS1L	325	202.444	95.3102	-0.657081	-1.66952	1.01743
MOBKL1A	251	131.514	101.664	-0.8831	-1.22488	1.01433
AP4B1	254	91.6168	142.965	-1.3774	-0.787333	1.01071
DIP2A	590	384.2	165.204	-0.606036	-1.77592	1.01004
MRPL4	959	549.701	381.241	-0.79184	-1.30844	1.00952
C8orf76	748	478.772	228.745	-0.633037	-1.66673	1.00134
BMP10	251	159.591	66.7171	-0.621993	-1.76643	1.00044
KIAA0174	826	456.606	349.471	-0.841297	-1.21763	1.00038
UBAC1	276	150.724	108.018	-0.831426	-1.27701	0.998925
LYAR	374	141.858	212.859	-1.33838	-0.784972	0.998675
JUNB	318	211.31	76.2482	-0.567628	-1.92713	0.997581
CXorf41	186	78.3176	92.1332	-1.15008	-0.940402	0.997255
C6orf126	283	174.368	85.7792	-0.668316	-1.61312	0.996415
TSR2	383	190.622	177.912	-0.970049	-1.06447	0.992778
RNASE10	479	292.583	162.027	-0.692504	-1.5072	0.990112
FGFR2	186	88.6615	82.6022	-0.990295	-1.08174	0.989279
BRP44	217	113.782	88.9562	-0.874888	-1.19783	0.975764
NPS	626	372.378	235.099	-0.734027	-1.37567	0.971964
RAPGEF1	489	261.551	216.036	-0.877815	-1.14248	0.970881
FCHSD2	344	164.024	168.381	-1.02447	-0.988784	0.970773
A4GALT	339	226.087	85.7792	-0.56391	-1.86544	0.961969
C6orf203	730	261.551	447.958	-1.4463	-0.69231	0.96192
C17orf77	1523	496.504	984.872	-1.59771	-0.623775	0.956204
CORT	245	106.394	127.08	-1.13148	-0.895476	0.95262
PSG4	385	257.118	101.664	-0.564374	-1.82269	0.945746
LRRC17	1039	602.898	432.073	-0.775296	-1.24666	0.945301
CAMK1	1323	512.759	800.606	-1.35046	-0.717604	0.944242
TIMP3	1027	390.11	625.87	-1.37395	-0.705611	0.939874
REXO2	853	279.284	549.622	-1.57688	-0.624907	0.938597
LOC387693	491	301.449	174.735	-0.685815	-1.43935	0.93842
TNFRSF13C	310	104.916	190.62	-1.47749	-0.673603	0.927333
YKT6	239	87.1838	139.788	-1.35736	-0.733221	0.922284
RBM6	227	93.0945	123.903	-1.20092	-0.823696	0.922115
LSMD1	796	499.46	285.931	-0.661812	-1.44552	0.916981
PIP	227	119.693	98.4872	-0.869787	-1.12736	0.916692
FAM102A	2942	1205.8	1775.95	-1.27979	-0.725004	0.911591
GJA10	225	112.305	104.841	-0.942183	-1.03302	0.911445
GNGT1	351	169.934	177.912	-1.00453	-0.941939	0.907319
LMAN1	3628	1034.38	2503.48	-1.80049	-0.533458	0.906436
GPR84	482	286.672	190.62	-0.729789	-1.29419	0.903579
RIMKLA	442	106.394	308.17	-1.95731	-0.506526	0.900697
SLC35E3	100	57.6299	28.5931	-0.701769	-1.51109	0.89845
MAP1D	288	127.081	155.673	-1.12028	-0.846971	0.898204
KCNIP4	134	41.3753	79.4252	-1.48692	-0.687316	0.895833
METTL8	570	181.756	374.887	-1.59678	-0.591619	0.884489
CCDC85A	506	132.992	349.471	-1.85143	-0.521497	0.883779
CRYZ	617	351.69	273.223	-0.79371	-1.14653	0.882579
HEXIM2	284	116.738	162.027	-1.21397	-0.773178	0.882256
PRKACB	596	332.48	273.223	-0.823296	-1.09738	0.877229
CREB3L4	196	94.5722	95.3102	-0.978145	-0.967999	0.876856
SNRPE	524	189.144	330.409	-1.42302	-0.649572	0.87433
COL6A2	1224	731.457	521.029	-0.734907	-1.21648	0.872319
FAM162A	690	338.391	368.533	-1.00665	-0.886937	0.872287
CXorf26	1585	440.352	1108.78	-1.82443	-0.511636	0.868349
PRAMEF22	271	138.903	130.257	-0.916198	-1.00249	0.867564
ICAM4	704	474.339	216.036	-0.559908	-1.65937	0.866241
SLC9A3R1	469	249.73	228.745	-0.883014	-1.00456	0.856512
FOXP1	575	223.131	355.825	-1.32729	-0.677284	0.85628
STAT1	202	96.0499	101.664	-0.999321	-0.924897	0.856095
DNAL4	723	425.575	314.524	-0.750892	-1.17549	0.854468
SLC16A1	243	110.827	130.257	-1.0662	-0.851062	0.848479
C12orf39	530	174.368	349.471	-1.55037	-0.587085	0.847582
FAM63A	259	166.979	82.6022	-0.604027	-1.53849	0.842666
DNAJB8	204	96.0499	104.841	-1.01287	-0.89797	0.841365
FAM70A	551	265.984	301.816	-1.02341	-0.847307	0.83902
METTL2A	310	200.966	101.664	-0.601062	-1.5189	0.83472
ARFRP1	183	87.1838	92.1332	-0.989814	-0.918149	0.833282
ODF3L1	713	339.869	400.303	-1.04718	-0.817306	0.831515
METTL9	368	134.47	231.922	-1.38762	-0.643847	0.831108
MRPS28	242	135.948	104.841	-0.787974	-1.13378	0.830161
MITF	1775	568.911	1213.62	-1.62451	-0.544772	0.829862
PVR	479	172.89	308.17	-1.41886	-0.620038	0.821377
STAU2	869	487.638	425.719	-0.820766	-1.01247	0.808503
CISH	510	298.494	228.745	-0.753271	-1.12304	0.808262
MAPK6	758	511.281	250.984	-0.559045	-1.55715	0.808081
CSRP1	169	97.5276	66.7171	-0.735253	-1.22234	0.805922
SSX5	1891	731.457	1229.5	-1.35832	-0.616998	0.799551
MYOZ2	169	87.1838	79.4252	-0.881172	-1.00121	0.798967
MINA	504	193.578	320.878	-1.33619	-0.63547	0.794265
KLHL22	610	265.984	368.533	-1.16768	-0.71185	0.792474
IRF2	483	155.158	327.232	-1.57774	-0.547847	0.787887
CDCA8	629	345.78	317.701	-0.844832	-0.963437	0.784334
C1QL3	359	183.234	190.62	-0.933274	-0.879152	0.775522
TRAPPC5	401	177.323	238.276	-1.13361	-0.727196	0.774844
RAD54B	432	224.609	228.745	-0.913788	-0.888579	0.772637
PKM2	530	186.189	352.648	-1.46071	-0.57439	0.771035
AMY1B	997	328.047	686.234	-1.57477	-0.532421	0.771001
OTX2	428	291.105	136.611	-0.540664	-1.57893	0.770799
PTN	788	387.155	451.135	-1.00669	-0.7912	0.76687
MAPKAPK5	554	329.525	254.161	-0.732177	-1.09428	0.7597
HRH2	352	227.564	130.257	-0.607671	-1.36791	0.7574
SPTLC1	673	409.32	301.816	-0.703833	-1.13119	0.755307
SLC12A1	502	331.003	184.266	-0.58636	-1.39811	0.751982
TCF7L2	225	103.438	127.08	-1.05075	-0.77764	0.744423
GRP	611	295.538	355.825	-1.02324	-0.76344	0.742332
DENND1C	390	267.462	123.903	-0.527709	-1.57881	0.741712
CAPN3	767	455.129	365.356	-0.740284	-1.04966	0.74035
GABRB1	285	118.215	174.735	-1.20215	-0.675255	0.739936
IL1F5	359	174.368	203.328	-1.00104	-0.790544	0.739572
TMEM40	1325	707.814	730.712	-0.895158	-0.849856	0.734733
SPATA19	182	82.7507	101.664	-1.04968	-0.781939	0.734344
ASH2L	483	205.399	301.816	-1.19458	-0.660894	0.733194
IGSF21	1089	756.578	365.356	-0.519687	-1.54986	0.732158
MXD4	505	322.137	206.505	-0.632796	-1.25017	0.731108
GSTA2	240	85.7061	155.673	-1.38525	-0.593587	0.725988
NPY6R	716	359.079	413.011	-0.97604	-0.779275	0.722906
ACSBG1	358	209.832	168.381	-0.743304	-1.04474	0.719016
MRPS31	191	94.5722	101.664	-0.942696	-0.848028	0.717154
HDGFL1	1004	478.772	606.808	-1.05282	-0.717164	0.716903
SYMPK	380	130.037	257.338	-1.47767	-0.544812	0.715424
RBM4	1459	715.202	876.854	-1.01838	-0.728066	0.706376
GNAT2	470	292.583	206.505	-0.665704	-1.14863	0.70504
OR5P3	1150	495.026	740.243	-1.19969	-0.628696	0.704245
CTSF	2026	905.825	1289.86	-1.15259	-0.647376	0.703757
SLC6A13	558	292.583	311.347	-0.908561	-0.82176	0.702367
KIAA1147	324	152.202	190.62	-1.04206	-0.73538	0.702338
CXCL3	560	359.079	235.099	-0.627033	-1.2176	0.701504
TSPO	406	199.488	235.099	-0.989714	-0.763222	0.700593
ATF6B	313	125.604	200.151	-1.25214	-0.620105	0.695
TXNDC12	441	217.221	257.338	-0.989034	-0.754465	0.691802
STAT5B	186	125.604	57.1861	-0.531457	-1.54462	0.690588
ZW10	114	48.7638	63.5401	-1.07734	-0.753736	0.6783
PRKCB	179	104.916	79.4252	-0.717806	-1.07963	0.675911
UPP2	270	153.68	133.434	-0.77455	-0.965037	0.674559
ATG4D	1699	1171.81	638.578	-0.532156	-1.3978	0.670904
GPR183	389	246.774	168.381	-0.635887	-1.16142	0.663158
SCGB3A1	639	379.767	320.878	-0.735608	-0.97192	0.662275
SPRR2F	1167	808.297	432.073	-0.524418	-1.41276	0.660983
NR2E3	1250	818.641	546.445	-0.604605	-1.17911	0.651111
SPEM1	344	237.908	117.549	-0.513943	-1.47269	0.647009
C9orf62	407	271.895	158.85	-0.564889	-1.3043	0.646043
SMPD1	661	339.869	390.772	-0.939498	-0.743532	0.643044
PFTK2	567	375.333	235.099	-0.582464	-1.23521	0.639968
MVD	1535	899.914	819.668	-0.763805	-0.897001	0.63929
WASL	418	255.641	200.151	-0.688136	-1.02618	0.634764
FBP2	730	458.084	346.294	-0.660757	-1.05446	0.633726
SPATA7	160	93.0945	73.0712	-0.721567	-1.03312	0.632901
BOLA3	1754	1058.03	911.801	-0.723903	-0.936323	0.628378
TXNIP	185	97.5276	98.4872	-0.858767	-0.845949	0.627542
CASP8	882	370.9	590.923	-1.22763	-0.569863	0.621422
NDUFB4	148	81.273	73.0712	-0.791664	-0.927505	0.617595
RRM2	191	101.961	101.664	-0.844203	-0.848028	0.616506
EPHX4	186	110.827	85.7792	-0.697913	-1.03307	0.61276
FAU	1171	586.643	727.535	-0.985068	-0.679226	0.608411
EIF2AK1	340	234.953	123.903	-0.514851	-1.38616	0.595639
ATG3	274	110.827	181.089	-1.23295	-0.571643	0.592861
MAGED4B	470	211.31	304.993	-1.11697	-0.607716	0.590682
STARD3	711	375.333	425.719	-0.903892	-0.726601	0.588836
ZNF485	225	101.961	139.788	-1.06967	-0.649736	0.58669
GGPS1	1487	1006.31	648.109	-0.558737	-1.18567	0.578273
KLK6	264	91.6168	184.266	-1.43104	-0.496139	0.572324
SENP3	176	97.5276	92.1332	-0.790596	-0.864851	0.568099
PARP16	1374	874.793	686.234	-0.645432	-0.991201	0.566681
HSFY1	402	158.113	276.4	-1.29321	-0.524615	0.561961
ERI1	378	226.087	196.974	-0.71674	-0.906604	0.561195
LCN6	457	270.417	244.63	-0.735846	-0.875023	0.560844
NDUFA8	394	150.724	273.223	-1.32977	-0.512419	0.560615
TBC1D3F	575	401.932	222.39	-0.506031	-1.33189	0.560151
SH3GLB2	644	410.798	314.524	-0.636163	-1.01097	0.557953
MAPKAP1	375	229.042	190.62	-0.687594	-0.94039	0.553909
ZNF496	692	446.263	333.586	-0.621606	-1.0308	0.5537
ZNF655	939	543.79	533.737	-0.777068	-0.803499	0.550754
THOP1	286	193.578	114.372	-0.540019	-1.25093	0.549289
MTDH	197	88.6615	123.903	-1.06907	-0.62844	0.544946
C6orf35	221	138.903	101.664	-0.633521	-1.04873	0.543848
CSF1	1112	669.394	613.162	-0.723752	-0.848393	0.536582
RAB11B	299	199.488	127.08	-0.560737	-1.17259	0.534648
NRG1	2411	1355.04	1445.54	-0.826657	-0.73405	0.533575
KIF26B	520	282.239	311.347	-0.858844	-0.721862	0.53039
PCBD1	209	134.47	92.1332	-0.600162	-1.10048	0.528491
MMP8	262	110.827	174.735	-1.17067	-0.558146	0.521999
RNF115	312	200.966	146.142	-0.61005	-1.0442	0.521621
SPDYC	224	138.903	108.018	-0.652136	-0.987499	0.520834
GPR173	398	252.685	196.974	-0.635235	-0.979117	0.515491
LOC389033	170	109.349	73.0712	-0.592809	-1.11558	0.512882
PALM2	213	91.6168	139.788	-1.1339	-0.574119	0.5111
SLC6A6	473	196.533	327.232	-1.22565	-0.518283	0.509154
PTGER3	208	113.782	117.549	-0.816524	-0.773274	0.508264
TSPAN7	693	285.194	486.082	-1.25186	-0.502946	0.505465
CRYBA4	263	124.126	168.381	-1.02531	-0.613936	0.503909
TRNAU1AP	702	474.339	320.878	-0.555861	-1.10558	0.503139
MFF	641	447.74	266.869	-0.508128	-1.23346	0.501951
[truncated: 103 more rows]

## Sheet: DE_analysis
GeneSymbol	baseMean	log2FoldChange	lfcSE	stat	pvalue	padj
MAR1	1048.79	-0.800189	0.674388	-1.18654	0.235408	0.999854
MAR2	1449.08	0.328436	0.307293	1.0688	0.285158	0.999854
MAR3	199.637	-0.878186	3.58432	-0.245008	0.806451	0.999854
MAR4	150.222	0.92637	3.9083	0.237026	0.812636	0.999854
MAR5	574.987	0.337006	0.469777	0.717375	0.473143	0.999854
MAR8	249.129	0.651704	1.10728	0.588562	0.556155	0.999854
MAR9	285.697	1.91838	1.21065	1.58458	0.113062	0.999854
MAR10	33.3766	-9.16851	5.77239	-1.58834	0.11221	NA
SEP1	147.913	-0.7043	3.84093	-0.183367	0.85451	0.999854
SEP2	1175.42	-0.121373	1.056	-0.114937	0.908495	0.999854
SEP4	252.892	1.56743	0.815672	1.92165	0.0546502	0.823556
SEP5	321.11	-0.813505	1.19303	-0.681879	0.495315	0.999854
SEP6	590.787	0.141509	0.614195	0.230398	0.817783	0.999854
SEP7	305.505	-0.342939	0.66325	-0.517059	0.605115	0.999854
SEP8	396.335	0.0920231	0.873799	0.105314	0.916127	0.999854
SEP9	373.395	0.574238	1.23715	0.464162	0.642532	0.999854
SEP10	1894.52	0.526643	0.286167	1.84034	0.0657189	0.883352
SEP11	76.2538	4.15193	1.96692	2.11087	0.0347831	0.661237
SEP12	308.188	-0.239257	0.913247	-0.261985	0.793333	0.999854
SEP14	50.4126	-9.76343	5.77176	-1.69159	0.0907248	NA
SEP15	906.565	0.614285	0.78019	0.787353	0.431075	0.999854
DEC1	57.5797	-1.21617	3.48239	-0.349235	0.726913	0.999854
81001atA11	131.797	-1.86963	2.94801	-0.6342	0.52595	0.999854
81039atD04	78.5742	-10.4038	4.88248	-2.13085	0.0331017	0.65804
81055atC03	145.098	1.12123	3.94713	0.284062	0.776363	0.999854
81079atF10	0	NA	NA	NA	NA	NA
81090atG08	0	NA	NA	NA	NA	NA
81133atA05	0	NA	NA	NA	NA	NA
81134atB08	0	NA	NA	NA	NA	NA
81134atE02	60.4952	-10.0264	5.76137	-1.74029	0.0818081	0.9394
81134atH02	0	NA	NA	NA	NA	NA
81134atH09	0	NA	NA	NA	NA	NA
81135atA10	0	NA	NA	NA	NA	NA
81135atE10	0	NA	NA	NA	NA	NA
81135atH07	75.0044	-2.55649	4.39729	-0.581379	0.560985	0.999854
81136atB03	0	NA	NA	NA	NA	NA
81137atB06	107.379	-1.73625	4.08551	-0.424978	0.670853	0.999854
81137atB11	41.158	-1.03935	5.2557	-0.197757	0.843236	NA
81137atC03	184.008	-3.07956	3.40556	-0.904274	0.36585	0.999854
81137atC08	0	NA	NA	NA	NA	NA
81137atD06	0	NA	NA	NA	NA	NA
81137atF11	13.5593	-7.86902	5.77514	-1.36257	0.173018	NA
81138atA03	0	NA	NA	NA	NA	NA
81138atC02	0	NA	NA	NA	NA	NA
81138atE05	0	NA	NA	NA	NA	NA
81138atG03	0	NA	NA	NA	NA	NA
A1BG	252.074	-0.255487	0.777315	-0.328679	0.742398	0.999854
A1CF	93.0491	-2.93006	2.99875	-0.977092	0.328524	0.999854
A2M	97.2884	0.0531931	4.33949	0.0122579	0.99022	0.999854
A2ML1	1233.8	-0.483355	0.574872	-0.840805	0.400457	0.999854
A4GALT	215.95	-1.26487	1.20996	-1.04539	0.295845	0.999854
AAAS	162.327	-0.456609	1.25552	-0.36368	0.716097	0.999854
AACS	111.06	0.463723	4.20503	0.110278	0.912189	0.999854
AADAC	30.8399	-5.99034	4.73265	-1.26575	0.205603	NA
AADACL2	126.08	0.353472	1.41643	0.249551	0.802934	0.999854
AADAT	174.515	0.257986	1.14136	0.226033	0.821176	0.999854
AAGAB	99.2583	0.595118	4.33859	0.137168	0.890898	0.999854
AAK1	41.7618	-0.949015	5.24924	-0.180791	0.856532	NA
AAMP	308.684	0.896361	1.07596	0.833078	0.404801	0.999854
AARS	878.956	-3.07067	1.14543	-2.6808	0.00734471	0.290618
AARSD1	57.2973	-1.26668	4.86872	-0.260168	0.794734	0.999854
AASDHPPT	47.1118	-0.581604	5.15197	-0.11289	0.910118	NA
AASS	235.911	-3.39272	2.525	-1.34365	0.179061	0.999854
AATF	105.978	4.21347	1.69552	2.48505	0.0129532	0.396531
AATK	0	NA	NA	NA	NA	NA
ABAT	658.26	-0.24023	0.439214	-0.546953	0.584411	0.999854
ABCA10	261.743	-2.2776	3.30385	-0.689377	0.490586	0.999854
ABCA12	43.4592	-9.54931	5.77196	-1.65443	0.0980396	NA
ABCA2	29.5522	-8.99295	5.77263	-1.55786	0.119267	NA
ABCA4	116.351	-1.49926	4.01912	-0.373033	0.709124	0.999854
ABCA5	103.926	-1.26204	4.1698	-0.302662	0.762148	0.999854
ABCA6	1218.07	-1.63992	1.00278	-1.63537	0.101972	0.999544
ABCA7	161.489	-1.7728	2.86175	-0.619481	0.535599	0.999854
ABCA8	408.849	-0.135846	5.58795	-0.0243105	0.980605	0.999854
ABCB1	218.339	-11.8785	2.1961	-5.40893	6.34e-08	3.9e-05
ABCB7	191.141	-0.513749	1.43845	-0.357156	0.720975	0.999854
ABCB9	161.269	-0.688604	3.76175	-0.183054	0.854756	0.999854
ABCC10	355.438	-2.58677	0.760158	-3.40294	0.000666659	0.0655119
ABCC12	18.079	-8.28404	5.77398	-1.43472	0.151367	NA
ABCC4	135.03	0.813947	1.34073	0.607093	0.543789	0.999854
ABCC5	526.191	0.690422	0.75905	0.909586	0.363041	0.999854
ABCC6	220.639	1.67342	1.3112	1.27626	0.201865	0.999854
ABCC8	699.368	-2.74753	3.70384	-0.741807	0.458204	0.999854
ABCD1	372.016	-3.11214	1.10981	-2.80421	0.00504401	0.234066
ABCD3	94.9576	-2.02172	4.19303	-0.482162	0.629691	0.999854
ABCD4	525.425	-0.190392	1.24989	-0.152326	0.87893	0.999854
ABCE1	194.619	-1.04229	3.58921	-0.290396	0.771513	0.999854
ABCF1	148.658	0.324684	3.05176	0.106393	0.915271	0.999854
ABCF3	88.8196	-1.09626	4.36235	-0.251301	0.801581	0.999854
ABCG1	657.122	-1.81462	3.81593	-0.475537	0.634404	0.999854
ABCG2	160.749	-0.621079	3.7692	-0.164778	0.869119	0.999854
ABCG5	104.923	-3.55877	3.86621	-0.920482	0.357321	0.999854
ABHD1	423.379	-0.0110955	0.544614	-0.0203731	0.983746	0.999854
ABHD10	156.856	-1.24895	3.74476	-0.333519	0.738742	0.999854
ABHD11	390.815	-0.287413	0.732518	-0.392364	0.694789	0.999854
ABHD12	370.814	0.655349	1.12747	0.581258	0.561067	0.999854
ABHD12B	7.64881	-7.0431	5.7787	-1.2188	0.222919	NA
ABHD13	12.1686	-7.71291	5.77566	-1.33542	0.18174	NA
ABHD14A	625.403	-0.237131	0.724133	-0.327469	0.743313	0.999854
ABHD14B	1009.93	-0.464674	0.42564	-1.09171	0.274962	0.999854
ABHD16B	211.409	0.461325	3.62446	0.127281	0.898718	0.999854
ABHD4	89.1587	-1.51793	4.31898	-0.351455	0.725247	0.999854
ABHD5	364.374	-0.516176	5.58798	-0.0923725	0.926402	0.999854
ABHD6	247.945	0.920808	0.883074	1.04273	0.297073	0.999854
ABHD7	136.636	-11.2022	3.16137	-3.54347	0.000394893	0.0466453
ABHD9	134.051	-0.958227	3.91451	-0.244789	0.80662	0.999854
ABI1	57.3661	-9.94983	5.77161	-1.72393	0.0847209	0.9394
ABI2	111.945	2.23059	3.26727	0.682708	0.494792	0.999854
ABI3BP	140.768	0.316406	1.26516	0.250093	0.802516	0.999854
ABL2	14.0271	1.25213	5.61886	0.222845	0.823656	NA
ABLIM1	453.089	0.269922	0.811421	0.332653	0.739396	0.999854
ABLIM3	29.8746	-1.75806	5.46006	-0.321985	0.747464	NA
ABO	543.944	0.455722	1.11568	0.40847	0.682929	0.999854
ABP1	401.998	0.659536	0.60877	1.08339	0.278635	0.999854
ABR	301.855	-1.50961	0.99301	-1.52024	0.128452	0.999854
ABRA	16.6883	-8.16857	5.77427	-1.41465	0.157171	NA
ABT1	200.334	-0.154311	1.36504	-0.113045	0.909995	0.999854
ABTB1	1037.67	0.755446	0.871105	0.867227	0.385818	0.999854
ACAA1	577.07	-0.254002	0.579643	-0.438204	0.661239	0.999854
ACAA2	28.1615	-8.92341	5.77274	-1.54579	0.122156	NA
ACACB	0	NA	NA	NA	NA	NA
ACAD10	316.194	-0.715213	2.06795	-0.345857	0.72945	0.999854
ACAD11	397.426	-0.580291	0.629736	-0.921483	0.356798	0.999854
ACAD8	19.4825	-1.10093	5.59993	-0.196596	0.844143	NA
ACAD9	163.101	-0.0498127	3.79123	-0.0131389	0.989517	0.999854
ACADL	111.959	0.456559	1.67822	0.27205	0.785583	0.999854
ACADM	98.6127	1.18949	1.7443	0.681928	0.495284	0.999854
ACADS	975.951	-0.16867	0.898856	-0.187649	0.851152	0.999854
ACADVL	366.484	0.708275	1.12076	0.63196	0.527413	0.999854
ACAN	47.4147	1.0859	5.23259	0.207526	0.835599	NA
ACAP1	76.6381	0.732212	4.64117	0.157764	0.874642	0.999854
ACAT1	265.114	-0.532217	2.54906	-0.208789	0.834613	0.999854
ACAT2	170.498	1.38059	1.16766	1.18235	0.237066	0.999854
ACBD3	125.896	-1.4325	3.93778	-0.363783	0.71602	0.999854
ACBD4	1334.83	1.09064	0.355153	3.0709	0.00213417	0.134177
ACBD5	67.3728	-1.03293	4.69	-0.220242	0.825683	0.999854
ACBD6	536.19	0.0511615	0.681111	0.0751147	0.940123	0.999854
ACBD7	240.101	-0.342978	1.604	-0.213827	0.830682	0.999854
ACCN1	743.054	0.518417	0.417851	1.24067	0.214726	0.999854
ACCN4	121.497	-3.89304	3.64397	-1.06835	0.285362	0.999854
ACCS	157.178	-0.846056	3.7755	-0.224091	0.822686	0.999854
ACD	359.265	-0.242157	1.09049	-0.222062	0.824265	0.999854
ACE	287.141	-0.331873	0.692152	-0.47948	0.631597	0.999854
ACER2	471.616	1.5918	0.559927	2.84287	0.00447088	0.219674
ACHE	340.916	0.531647	0.651224	0.816381	0.414282	0.999854
ACLY	10.7779	-7.53783	5.77633	-1.30495	0.191909	NA
ACMSD	5.56277	-6.58369	5.78177	-1.1387	0.254829	NA
ACN9	82.0465	-2.42637	4.30881	-0.563119	0.573354	0.999854
ACO1	124.455	1.65657	1.52335	1.08745	0.276838	0.999854
ACO2	258.963	-1.47359	1.13584	-1.29735	0.19451	0.999854
ACOT11	129.442	-1.12171	1.68797	-0.664532	0.50635	0.999854
ACOT13	1030.72	0.013593	0.43619	0.0311629	0.97514	0.999854
ACOT7	226.24	1.75419	0.827462	2.11997	0.0340089	0.661237
ACOT8	257.305	0.585133	0.98834	0.592036	0.553826	0.999854
ACOT9	325.279	-0.197841	0.876175	-0.225801	0.821356	0.999854
ACOX2	169.656	2.40853	1.29092	1.86575	0.0620768	0.870415
ACOX3	74.9643	-1.60239	4.50764	-0.355483	0.722228	0.999854
ACP1	910.236	-0.56008	0.516481	-1.08441	0.278181	0.999854
ACP2	2398.87	-0.80829	0.497512	-1.62467	0.104234	0.999854
ACP5	357.343	-0.955414	5.58797	-0.170977	0.864242	0.999854
ACP6	505.865	0.459414	0.873389	0.526013	0.598879	0.999854
ACPL2	37.3961	1.13028	3.8352	0.294711	0.768215	NA
ACPP	929.718	-0.438252	0.613864	-0.713924	0.475274	0.999854
ACPT	909.681	-0.143709	0.613627	-0.234196	0.814832	0.999854
ACR	105.693	-10.8317	3.93273	-2.75424	0.00588286	0.25385
ACRBP	61.2777	1.73621	4.94687	0.350971	0.72561	0.999854
ACRC	30.7516	1.97176	5.60802	0.351596	0.725141	NA
ACRV1	2756.61	0.566772	0.391966	1.44597	0.148185	0.999854
ACSBG1	243.548	-1.06379	0.809962	-1.31338	0.189054	0.999854
ACSBG2	39.2871	-9.40372	5.77211	-1.62916	0.103278	NA
ACSF2	778.732	0.821356	0.58111	1.41343	0.15753	0.999854
ACSF3	3.82441	-6.04315	5.74228	-1.0524	0.292618	NA
ACSL3	151.98	2.08799	3.92412	0.532091	0.594663	0.999854
ACSL4	273.953	0.46998	0.759075	0.619149	0.535818	0.999854
ACSL5	542.626	0.590829	0.640661	0.922218	0.356415	0.999854
ACSL6	1021.85	-0.150557	0.726346	-0.207279	0.835792	0.999854
ACSM3	565.195	1.55074	1.11302	1.39328	0.163535	0.999854
ACSM5	1228.82	0.400524	0.337209	1.18776	0.234928	0.999854
ACSS1	2.08604	-5.16888	3.3558	-1.54028	0.123492	NA
ACSS2	408.657	-1.15383	1.38845	-0.831021	0.405962	0.999854
ACSS3	74.0262	-0.180107	4.63987	-0.0388173	0.969036	0.999854
ACTA1	560.852	0.644174	0.530935	1.21328	0.225022	0.999854
ACTA2	33.544	-0.314948	5.49021	-0.0573654	0.954254	NA
ACTB	1035.3	0.753921	0.658376	1.14512	0.252159	0.999854
ACTC1	249.446	-1.4069	1.06294	-1.32359	0.185638	0.999854
ACTG1	63.5231	0.215426	4.84571	0.0444572	0.96454	0.999854
ACTG2	9.73485	-7.391	5.77695	-1.2794	0.200758	NA
ACTL6A	19.4267	7.24657	5.95091	1.21773	0.223328	NA
ACTL6B	118.34	-0.535081	1.72559	-0.310087	0.756495	0.999854
ACTL7A	69.1225	-1.45621	4.61753	-0.315365	0.752485	0.999854
ACTL7B	39.9824	-9.42903	5.77208	-1.63356	0.102352	NA
ACTL8	980.683	-0.51183	0.488128	-1.04856	0.294382	0.999854
ACTL9	21.9034	-8.56086	5.77337	-1.48282	0.138123	NA
ACTN1	102.769	0.332792	1.61432	0.20615	0.836674	0.999854
ACTN2	215.748	1.45001	2.6867	0.539698	0.589405	0.999854
ACTN4	9.73485	-7.391	5.77695	-1.2794	0.200758	NA
ACTR10	327.124	-0.191723	0.966462	-0.198377	0.84275	0.999854
ACTR1A	23.9895	-8.6921	5.77313	-1.50561	0.132166	NA
ACTR1B	99.6875	1.35072	4.35923	0.309852	0.756673	0.999854
ACTR2	60.7245	-1.02204	4.82066	-0.212013	0.832097	0.999854
ACTR3	547.261	0.563154	0.670953	0.839334	0.401282	0.999854
ACTR3B	364.953	-0.432911	0.817233	-0.529727	0.596301	0.999854
ACTR6	603.997	0.30717	1.41786	0.216643	0.828487	0.999854
ACTRT1	233.785	-0.627042	0.90895	-0.689853	0.490287	0.999854
ACTRT2	1562.52	0.981714	0.666865	1.47213	0.140985	0.999854
ACVR1B	0	NA	NA	NA	NA	NA
ACVR1C	19.8174	-8.41648	5.77368	-1.45773	0.144914	NA
ACVR2A	199.318	-0.882639	3.58775	-0.246015	0.805671	0.999854
ACVR2B	511.279	-0.112488	0.62032	-0.181339	0.856102	0.999854
ACVRL1	408.014	0.347916	0.718098	0.484497	0.628033	0.999854
ACY1	429.052	0.359871	0.934525	0.385085	0.700175	0.999854
ACY3	465.527	-0.474955	0.802822	-0.591607	0.554114	0.999854
ACYP1	304.32	-0.936379	0.708714	-1.32124	0.186423	0.999854
ACYP2	495.728	0.294221	0.575772	0.511002	0.609349	0.999854
ADA	451.848	0.373014	0.644091	0.579133	0.562499	0.999854
ADAD1	476.422	0.392439	0.691669	0.567379	0.570456	0.999854
ADAD2	340.159	-0.516589	0.784342	-0.658628	0.510135	0.999854
ADAL	410.674	0.295058	0.748818	0.394031	0.693558	0.999854
ADAM11	176.751	-0.132587	2.95121	-0.0449263	0.964166	0.999854
ADAM12	634.112	1.36206	0.593911	2.29338	0.0218259	0.540747
ADAM15	654.009	1.67939	0.534524	3.14184	0.00167888	0.118134
ADAM19	313.715	-4.5868	2.89453	-1.58465	0.113046	0.999854
ADAM2	290.599	-0.383742	0.938162	-0.409036	0.682513	0.999854
ADAM22	127.171	-0.684874	3.98921	-0.171682	0.863688	0.999854
ADAM29	258.669	-12.1231	2.00369	-6.05037	1.45e-09	1.41e-06
ADAM32	7.99649	-7.10722	5.77835	-1.22997	0.218707	NA
ADAM33	335.129	0.111327	1.13179	0.0983634	0.921644	0.999854
ADAM5P	121.237	-0.526506	1.49143	-0.35302	0.724073	0.999854
ADAMTS12	293.877	-0.378618	0.680095	-0.556714	0.577723	0.999854
ADAMTS13	265.908	-2.12152	3.31416	-0.64014	0.522081	0.999854
ADAMTS14	237.5	-3.33313	3.21399	-1.03707	0.299702	0.999854
ADAMTS15	12.1686	-7.71291	5.77566	-1.33542	0.18174	NA
ADAMTS16	212.85	-1.45516	0.900575	-1.61581	0.106135	0.999854
ADAMTS17	120.358	-1.67737	3.96436	-0.423112	0.672214	0.999854
ADAMTS18	168.788	1.79886	3.82596	0.470174	0.638231	0.999854
ADAMTS19	0	NA	NA	NA	NA	NA
ADAMTS2	0	NA	NA	NA	NA	NA
ADAMTS3	5.91045	-6.67115	5.78111	-1.15396	0.248518	NA
ADAMTS4	680.159	0.420752	0.586668	0.71719	0.473257	0.999854
ADAMTS5	1379.72	0.523794	0.399483	1.31118	0.189797	0.999854
ADAMTSL1	669.904	-0.174283	0.447043	-0.389857	0.696642	0.999854
ADAMTSL2	300.771	0.372708	0.918262	0.405885	0.684827	0.999854
ADAMTSL4	102.46	0.878885	4.31491	0.203686	0.838599	0.999854
ADAP2	529.136	-1.27391	0.960149	-1.32678	0.184581	0.999854
ADAR	19.4697	-8.39095	5.77373	-1.4533	0.146141	NA
ADARB1	59.4907	-1.14988	4.83286	-0.237929	0.811936	0.999854
ADARB2	197.843	-2.08789	3.47918	-0.60011	0.548433	0.999854
ADAT1	633.68	0.643197	0.477135	1.34804	0.177645	0.999854
ADAT2	365.712	1.39542	1.13467	1.2298	0.218772	0.999854
ADAT3	110.557	-0.690387	1.45718	-0.473782	0.635655	0.999854
ADCK1	138.168	-3.02434	3.65261	-0.827994	0.407674	0.999854
ADCK2	539.671	0.812442	0.599873	1.35436	0.175622	0.999854
ADCK4	256.309	-0.664958	0.830328	-0.800838	0.423226	0.999854
ADCK5	265.383	-1.33678	0.732616	-1.82466	0.0680523	0.894099
ADCY5	521.561	-2.65157	5.58791	-0.474518	0.63513	0.999854
ADCY6	551.953	2.97371	1.17254	2.53612	0.0112089	0.369231
ADCY8	199.864	-1.05589	2.84334	-0.371353	0.710374	0.999854
ADCY9	9.73485	-7.391	5.77695	-1.2794	0.200758	NA
ADCYAP1	904.273	-0.0398345	0.585977	-0.0679797	0.945802	0.999854
ADD1	368.644	-0.835715	0.787052	-1.06183	0.288313	0.999854
ADD2	98.9063	0.379163	4.33348	0.0874961	0.930277	0.999854
ADFP	192.942	-0.88056	0.987088	-0.892079	0.372351	0.999854
ADGRA1	0	NA	NA	NA	NA	NA
ADGRB1	146.385	-1.92813	3.74069	-0.515447	0.606241	0.999854
ADGRE3	393.303	-2.21708	2.59229	-0.85526	0.392407	0.999854
ADGRE4P	0	NA	NA	NA	NA	NA
ADGRF1	65.9306	-2.26821	3.28057	-0.691407	0.48931	0.999854
ADGRF2	626.775	-1.73079	5.5877	-0.309751	0.75675	0.999854
ADGRF3	333.434	-4.21833	2.9389	-1.43534	0.151189	0.999854
ADGRF4	53.5417	-9.8503	5.77168	-1.70666	0.0878853	NA
ADGRF5	116.818	-10.9761	3.61733	-3.03431	0.00241088	0.148695
ADGRG4	212.955	-2.61793	3.37221	-0.776324	0.437558	0.999854
ADH1B	145.035	4.67647	4.01461	1.16486	0.244074	0.999854
ADH4	76.6982	0.0753623	4.61033	0.0163464	0.986958	0.999854
ADH5	110.383	0.142089	1.44782	0.0981399	0.921821	0.999854
ADH6	469.186	-0.161494	0.738451	-0.218693	0.826889	0.999854
ADH7	116.521	-0.903998	1.39094	-0.649921	0.515743	0.999854
ADHFE1	464.1	0.426291	0.783436	0.544129	0.586352	0.999854
ADI1	515.004	-0.453453	0.564029	-0.803953	0.421424	0.999854
ADIG	252.403	0.516837	0.850057	0.608003	0.543186	0.999854
ADIPOQ	167.043	0.786092	1.41521	0.55546	0.57858	0.999854
ADIPOR1	646.005	1.20059	0.479755	2.5025	0.0123318	0.385954
ADIPOR2	236.003	2.12054	1.07701	1.96892	0.0489625	0.795232
ADM	628.32	1.07319	0.550053	1.95107	0.0510488	0.804535
ADM2	1000.03	-1.86971	0.359487	-5.20106	1.98e-07	0.000110344
ADM5	0	NA	NA	NA	NA	NA
ADNP	0	NA	NA	NA	NA	NA
ADNP2	327.404	-2.61528	5.58827	-0.467995	0.639788	0.999854
ADORA2A	195.938	-0.817678	1.0062	-0.81264	0.416424	0.999854
ADORA3	1896.02	0.00215703	0.49542	0.00435394	0.996526	0.999854
ADPGK	603.775	0.132443	0.464906	0.284881	0.775736	0.999854
ADPRH	554.076	0.171432	0.587934	0.291584	0.770605	0.999854
ADPRHL1	623.283	0.443285	0.97454	0.454866	0.649206	0.999854
ADPRHL2	418.618	1.59486	0.586462	2.71947	0.00653869	0.270189
ADRA2A	53.1524	-0.526189	2.22808	-0.236163	0.813307	NA
ADRB2	295.135	1.18531	0.721812	1.64213	0.100563	0.995451
ADRB3	418.518	0.708739	1.11699	0.634506	0.52575	0.999854
ADRBK1	98.1186	0.440061	1.70287	0.258423	0.79608	0.999854
ADRBK2	223.241	-0.378957	1.05902	-0.357837	0.720466	0.999854
ADRM1	578.129	0.430427	0.573291	0.7508	0.452773	0.999854
ADSL	9.03951	-7.28409	5.77744	-1.26078	0.207388	NA
ADSS	460.944	-0.220306	0.639918	-0.344272	0.730642	0.999854
ADSSL1	61.5938	-0.0344412	4.86826	-0.00707464	0.994355	0.999854
AEBP1	8.69183	-7.22751	5.77772	-1.25093	0.210961	NA
AEBP2	19.4911	1.03447	5.60792	0.184466	0.853648	NA
AEN	839.817	0.901611	0.657481	1.37131	0.170278	0.999854
AES	509.404	-0.072949	0.76795	-0.0949918	0.924321	0.999854
AFAP1	405.368	0.0937169	0.61659	0.151992	0.879193	0.999854
AFAP1L1	982.745	0.166893	0.360002	0.46359	0.642941	0.999854
AFAP1L2	145.161	-0.19523	1.18009	-0.165437	0.8686	0.999854
AFDN	84.8323	-10.5144	4.63725	-2.26738	0.0233672	0.559951
AFF4	292.709	1.14783	0.741769	1.54743	0.121761	0.999854
AFM	28.1615	-8.92341	5.77274	-1.54579	0.122156	NA
AFP	282.026	0.453178	0.963032	0.470574	0.637945	0.999854
AFTPH	74.6724	0.141264	4.64755	0.0303953	0.975752	0.999854
AGAP1	428.735	-0.0728404	0.556339	-0.130928	0.895832	0.999854
AGAP2	88.0642	4.13684	4.56621	0.905969	0.364953	0.999854
AGAP3	980.418	-1.75331	3.93145	-0.44597	0.655619	0.999854
AGBL2	92.1209	1.66908	4.46192	0.374072	0.708351	0.999854
AGER	295.708	-0.794313	1.63209	-0.486683	0.626483	0.999854
AGFG1	587.517	1.68801	1.21306	1.39154	0.164063	0.999854
AGFG2	423.089	-0.0706813	0.878491	-0.0804576	0.935873	0.999854
AGGF1	469.984	1.55998	0.618492	2.52224	0.011661	0.375659
AGK	553.579	-0.999594	0.8754	-1.14187	0.253508	0.999854
AGMAT	70.1321	-0.717041	1.95569	-0.366643	0.713885	0.999854
AGO4	302.977	-2.91701	3.16438	-0.921826	0.35662	0.999854
AGPAT1	316.928	0.59253	0.783772	0.755999	0.44965	0.999854
AGPAT2	1027.29	0.0796812	1.01253	0.0786951	0.937275	0.999854
AGPAT4	69.187	-10.2202	5.29681	-1.9295	0.0536688	0.819346
AGPAT5	124.471	1.40083	4.1081	0.340993	0.733109	0.999854
AGPAT6	333.722	-0.446558	1.28754	-0.346831	0.728718	0.999854
AGPHD1	459.734	0.731728	0.593981	1.2319	0.217985	0.999854
AGR2	0	NA	NA	NA	NA	NA
AGR3	223.199	0.676213	1.1419	0.592184	0.553728	0.999854
AGRP	67.812	-1.13247	4.67356	-0.242314	0.808537	0.999854
AGT	267.382	-0.6643	1.36142	-0.487945	0.625588	0.999854
AGTPBP1	111.466	-0.632554	3.1538	-0.200569	0.841036	0.999854
AGTR1	1582.95	-0.0374152	0.564421	-0.0662896	0.947147	0.999854
AGTR2	75.2084	0.48292	1.93381	0.249724	0.8028	0.999854
AGTRAP	289.954	-0.153149	0.933653	-0.164032	0.869706	0.999854
AGXT2	583.995	-3.57261	2.4096	-1.48265	0.138166	0.999854
AGXT2L2	274.682	0.231287	1.20499	0.191941	0.847788	0.999854
AHCTF1	37.2011	-9.32501	5.7722	-1.6155	0.106202	NA
AHCY	842.227	-0.130791	0.496762	-0.263288	0.792329	0.999854
AHCYL1	173.542	1.0702	1.56076	0.685691	0.492908	0.999854
AHCYL2	183.194	0.669902	1.15312	0.580946	0.561277	0.999854
AHI1	270.52	-1.71871	0.970899	-1.77022	0.0766902	0.933065
AHNAK	892.067	0.197716	0.441364	0.447965	0.654179	0.999854
AHR	5.91045	-6.67115	5.78111	-1.15396	0.248518	NA
AHRR	171.722	-2.39714	3.5486	-0.675518	0.499347	0.999854
AHSA1	67.4486	-10.1835	5.38229	-1.89203	0.0584867	0.855023
AHSA2	114.385	-10.9457	3.68234	-2.97249	0.00295392	0.168503
AHSG	235.348	-0.522916	0.878738	-0.595076	0.551793	0.999854
AICDA	59.8288	0.77077	2.90674	0.265167	0.790881	0.999854
AIDA	89.3519	-2.33357	4.22455	-0.552385	0.580685	0.999854
AIF1	879.867	-0.0036296	0.496897	-0.00730452	0.994172	0.999854
AIF1L	508.157	-0.826834	0.78502	-1.05326	0.29222	0.999854
AIFM1	478.379	-0.0110526	0.985801	-0.0112118	0.991054	0.999854
AIFM2	432.52	0.609862	0.563996	1.08132	0.279553	0.999854
AIFM3	335.345	0.0577124	0.656036	0.0879713	0.929899	0.999854
AIG1	142.674	-0.0504101	3.91293	-0.012883	0.989721	0.999854
AIM2	209.912	0.167423	1.22811	0.136326	0.891564	0.999854
AIMP1	80.6096	-2.3955	4.33596	-0.552474	0.580624	0.999854
AIMP2	284.695	-0.396368	0.818139	-0.484475	0.628049	0.999854
AIP	0.347673	-2.58398	2.05093	-1.25991	0.207704	NA
AIPL1	394.709	0.438324	1.29536	0.338381	0.735076	0.999854
AJAP1	236.046	-1.32032	2.77066	-0.476536	0.633692	0.999854
AJUBA	94.5672	-10.6712	4.29144	-2.48662	0.0128964	0.395828
AK1	634.572	0.120524	0.445577	0.27049	0.786784	0.999854
AK2	327.902	1.99678	1.58398	1.26061	0.20745	0.999854
AK3	589.731	0.0399975	0.789512	0.0506611	0.959596	0.999854
AK3L1	2255.07	0.479566	0.781899	0.613335	0.539655	0.999854
AK5	3.82441	-6.04315	5.74228	-1.0524	0.292618	NA
AK7	117.878	0.557043	1.74715	0.318829	0.749856	0.999854
AKAP1	498.452	-1.57986	2.63213	-0.600219	0.54836	0.999854
AKAP10	172.291	-1.74037	1.16875	-1.48909	0.136465	0.999854
AKAP11	0	NA	NA	NA	NA	NA
AKAP12	20.9081	0.00498898	5.60078	0.000890764	0.999289	NA
AKAP13	119.517	-0.54501	1.40401	-0.388182	0.697882	0.999854
AKAP14	284.872	-1.44226	1.01011	-1.42783	0.15334	0.999854
AKAP5	35.115	-9.24176	5.7723	-1.60105	0.109365	NA
AKAP7	482.221	-0.017156	0.574061	-0.0298853	0.976159	0.999854
AKAP8L	249.478	2.3034	1.2896	1.78614	0.074077	0.918617
AKD1	26.0755	-8.81239	5.77292	-1.52651	0.126884	NA
AKIRIN2	284.569	0.68667	1.21518	0.565075	0.572022	0.999854
AKR1A1	36.272	-0.0138433	5.44482	-0.00254248	0.997971	NA
AKR1B1	272.876	0.0300286	0.944433	0.0317953	0.974635	0.999854
AKR1B10	47.2148	-0.705581	5.14044	-0.137261	0.890825	NA
AKR1C1	839.366	0.122079	0.479708	0.254487	0.799119	0.999854
AKR1C2	812.75	-0.087393	0.531403	-0.164457	0.869371	0.999854
AKR1C3	334.514	0.284649	0.648074	0.439222	0.6605	0.999854
AKR1C4	203.552	0.656377	0.903009	0.726878	0.4673	0.999854
AKR1CL1	0	NA	NA	NA	NA	NA
AKR1CL2	29.2046	-8.97588	5.77266	-1.55489	0.119971	NA
AKR1D1	504.697	-0.637019	0.68397	-0.931354	0.35167	0.999854
AKR7A2	712.447	-0.635918	0.668962	-0.950605	0.341805	0.999854
AKR7A3	670.644	-0.530751	0.633188	-0.83822	0.401907	0.999854
AKT1S1	527.143	-0.417117	0.554094	-0.75279	0.451576	0.999854
AKT2	315.452	0.483533	0.651412	0.742284	0.457915	0.999854
AKT3	34.8316	-0.289294	5.46021	-0.0529822	0.957746	NA
AKTIP	724.586	-0.747266	0.606577	-1.23194	0.217971	0.999854
ALAD	365.357	-0.649917	0.941228	-0.690499	0.489881	0.999854
ALAS2	336.433	-0.0562916	0.630828	-0.0892344	0.928896	0.999854
ALB	1320.63	-0.634579	1.20569	-0.52632	0.598666	0.999854
ALCAM	453.27	0.00783954	0.539178	0.0145398	0.988399	0.999854
ALDH16A1	88.5797	2.07659	1.72507	1.20378	0.228676	0.999854
ALDH1A1	270.516	0.243816	1.02872	0.237009	0.81265	0.999854
ALDH1A3	511.682	0.600318	0.82311	0.729329	0.4658	0.999854
ALDH1B1	533.881	0.399873	0.584574	0.684041	0.493949	0.999854
ALDH1L1	516.746	-0.18224	0.605969	-0.300741	0.763612	0.999854
ALDH1L2	144.357	0.367103	3.92191	0.0936032	0.925424	0.999854
ALDH2	269.133	0.884243	1.2496	0.707619	0.479182	0.999854
ALDH3A1	144.967	-2.32467	3.70081	-0.628152	0.529905	0.999854
ALDH3A2	10.4302	-7.49053	5.77652	-1.29672	0.194727	NA
ALDH3B1	725.153	-0.0671858	0.523796	-0.128267	0.897938	0.999854
ALDH3B2	0	NA	NA	NA	NA	NA
ALDH4A1	130.631	0.235526	1.60715	0.146549	0.883488	0.999854
ALDH5A1	526.344	-0.0865104	0.692591	-0.124908	0.900596	0.999854
ALDH6A1	307.61	-1.45781	0.944386	-1.54366	0.12267	0.999854
ALDH7A1	902.841	-0.0802461	0.450949	-0.177949	0.858763	0.999854
ALDH8A1	174.289	-1.65988	3.61861	-0.458705	0.646446	0.999854
ALDH9A1	130.914	-0.00828319	4.00097	-0.0020703	0.998348	0.999854
ALDOA	67.3455	-1.64019	4.62953	-0.354289	0.723122	0.999854
ALDOB	280.178	0.19485	1.07356	0.181499	0.855976	0.999854
ALDOC	317.363	-1.60672	0.983416	-1.63381	0.102298	0.999854
ALG1	646.532	0.0664038	0.763874	0.0869303	0.930727	0.999854
ALG10	192.735	0.886713	0.94973	0.933648	0.350486	0.999854
ALG10B	39.6348	-9.41643	5.77209	-1.63137	0.102812	NA
ALG12	713.053	0.81864	0.632761	1.29376	0.195749	0.999854
ALG13	325.118	-0.811152	0.684774	-1.18455	0.236194	0.999854
ALG14	52.3527	-1.65104	4.94023	-0.334204	0.738225	NA
ALG2	13.9546	6.76922	5.95202	1.1373	0.255414	NA
ALG3	161.655	-0.594121	3.76618	-0.157752	0.874652	0.999854
ALG5	519.268	0.962348	0.712904	1.3499	0.177049	0.999854
ALG8	123.552	0.496341	2.51616	0.197261	0.843623	0.999854
ALG9	6.60579	-6.8316	5.78	-1.18194	0.23723	NA
ALK	1041.8	-2.41909	3.86371	-0.626104	0.531247	0.999854
ALKAL2	207.899	-2.92017	3.34695	-0.872485	0.382944	0.999854
ALKBH1	905.099	0.021904	0.591001	0.0370625	0.970435	0.999854
ALKBH2	1288.22	0.13911	0.430639	0.323032	0.746671	0.999854
ALKBH3	975.207	-0.0231028	0.450658	-0.0512645	0.959115	0.999854
ALKBH4	532.753	-0.375926	0.587997	-0.639334	0.522606	0.999854
ALKBH5	867.461	0.559687	0.922159	0.606931	0.543897	0.999854
ALKBH7	163.931	-0.596513	1.06967	-0.557658	0.577078	0.999854
ALKBH8	75.1623	-1.73355	4.49384	-0.385761	0.699674	0.999854
ALLC	430.204	0.477175	0.539845	0.883911	0.376744	0.999854
ALMS1P	617.08	-0.404999	0.567405	-0.713773	0.475367	0.999854
ALOX12	62.5039	1.20732	4.90612	0.246085	0.805617	0.999854
ALOX12B	16.6883	-8.16857	5.77427	-1.41465	0.157171	NA
ALOX15	7.64881	-7.0431	5.7787	-1.2188	0.222919	NA
ALOX15B	691.899	0.00116676	0.457895	0.0025481	0.997967	0.999854
ALOX5	182.002	-1.11307	1.22728	-0.906943	0.364437	0.999854
ALOX5AP	124.258	1.01215	2.89357	0.349792	0.726495	0.999854
ALOXE3	260.164	-0.540016	0.964386	-0.559958	0.575508	0.999854
ALPI	118.904	-2.88148	3.82682	-0.75297	0.451468	0.999854
ALPK2	56.3231	-9.92336	5.77163	-1.71934	0.0855534	0.9394
ALPL	632.146	-0.354337	0.581231	-0.609632	0.542106	0.999854
ALPP	195.097	-0.870616	0.982024	-0.886553	0.37532	0.999854
ALPPL2	156.067	-0.94289	1.25056	-0.753974	0.450865	0.999854
ALS2	491.743	0.716356	0.583205	1.22831	0.219331	0.999854
ALS2CL	704.828	-0.238018	0.84069	-0.283123	0.777083	0.999854
ALS2CR11	211.096	-0.0805954	1.65973	-0.0485595	0.96127	0.999854
ALS2CR4	242.869	0.247764	1.89812	0.130531	0.896146	0.999854
ALS2CR8	231.851	2.04651	0.9456	2.16425	0.0304452	0.634629
ALX1	347.432	0.4854	5.58822	0.0868613	0.930782	0.999854
ALX4	24.6848	-8.73332	5.77305	-1.51277	0.130337	NA
ALYREF	87.7834	-1.15454	3.24955	-0.355291	0.722372	0.999854
AMACR	505.55	0.593016	0.644412	0.920243	0.357446	0.999854
AMBN	575.711	0.466472	0.812103	0.5744	0.565697	0.999854
AMBP	607.421	-0.367234	0.487509	-0.753286	0.451278	0.999854
AMBRA1	34.308	-0.507432	5.4583	-0.0929653	0.925931	NA
AMD1	1138.77	-1.80861	0.710959	-2.5439	0.0109622	0.365614
AMDHD1	313.055	0.208137	0.6544	0.318058	0.750441	0.999854
AMDHD2	84.845	-1.52539	4.37451	-0.3487	0.727314	0.999854
AMELX	465.712	0.0267896	0.816061	0.0328279	0.973812	0.999854
AMELY	159.112	-0.976941	1.34453	-0.726602	0.46747	0.999854
AMH	111.004	0.754366	2.29167	0.329177	0.742022	0.999854
AMICA1	515.706	0.388395	1.13388	0.342536	0.731948	0.999854
AMIGO3	438.045	-0.995608	0.963423	-1.03341	0.301414	0.999854
AMMECR1	575.263	0.592679	1.22681	0.483106	0.629021	0.999854
AMN1	503.049	0.52564	1.01023	0.520316	0.602843	0.999854
AMOT	183.051	1.3973	3.75163	0.372452	0.709557	0.999854
AMOTL1	371.067	-0.307689	1.06225	-0.289659	0.772077	0.999854
AMOTL2	137.668	1.51385	1.26609	1.19569	0.231816	0.999854
AMPD1	0	NA	NA	NA	NA	NA
AMPH	42.0212	-1.65885	5.17309	-0.320669	0.748461	NA
AMTN	104.668	-1.25887	2.59943	-0.484287	0.628182	0.999854
AMY1B	666.969	-1.11383	0.778439	-1.43085	0.152474	0.999854
AMY1C	51.5338	1.23295	3.69584	0.333605	0.738678	NA
AMY2A	320.836	-1.179	1.2202	-0.96623	0.333929	0.999854
AMY2B	137.255	-1.61745	1.27895	-1.26467	0.205989	0.999854
AMZ2	480.032	-0.628726	0.831249	-0.756363	0.449432	0.999854
ANAPC10	227.326	0.418677	3.57658	0.117061	0.906812	0.999854
ANAPC11	326.85	0.480626	0.855509	0.561801	0.574251	0.999854
ANAPC2	438.287	0.33415	0.731459	0.456826	0.647796	0.999854
ANAPC4	3.12906	-5.75373	4.92062	-1.16931	0.242278	NA
ANG	1028.5	-0.475134	0.819095	-0.580072	0.561866	0.999854
ANGEL1	71.952	-0.0317365	1.90771	-0.016636	0.986727	0.999854
ANGEL2	1211.04	-0.746483	0.862539	-0.865449	0.386792	0.999854
ANGPT1	421.027	0.0358983	1.50093	0.0239174	0.980919	0.999854
ANGPT2	877.694	0.396333	0.675996	0.586294	0.557678	0.999854
ANGPT4	539.281	-4.66789	5.39617	-0.865038	0.387018	0.999854
ANGPTL2	445.731	0.800174	0.559922	1.42908	0.152981	0.999854
ANGPTL3	0	NA	NA	NA	NA	NA
ANGPTL4	1108.78	0.340139	0.401299	0.847595	0.396663	0.999854
ANGPTL5	1069.12	0.323273	0.702632	0.460089	0.645452	0.999854
ANGPTL7	89.6694	-0.387718	4.40461	-0.0880255	0.929856	0.999854
ANK1	700.286	0.327137	0.903568	0.36205	0.717315	0.999854
ANK3	331.575	-2.23955	5.58816	-0.400768	0.688591	0.999854
ANKDD1A	1224.09	0.411354	0.322622	1.27503	0.202297	0.999854
ANKFY1	254.845	-12.1016	2.01797	-5.99691	2.01e-09	1.81e-06
ANKH	781.031	-2.10342	0.604301	-3.48075	0.000500007	0.0517441
ANKHD1	212.768	-0.166749	0.897801	-0.185731	0.852656	0.999854
ANKK1	175.098	-3.11159	3.43457	-0.905964	0.364955	0.999854
ANKMY1	20.8775	-0.412913	5.59971	-0.0737382	0.941219	NA
ANKMY2	186.513	0.432833	0.974074	0.444353	0.656787	0.999854
ANKRA2	416.142	0.345554	0.787871	0.438593	0.660957	0.999854
ANKRD1	7.30114	-6.97599	5.77909	-1.20711	0.227391	NA
ANKRD10	466.729	0.383357	0.915594	0.418698	0.675437	0.999854
ANKRD12	449.184	-1.91873	2.60971	-0.735227	0.462201	0.999854
ANKRD13C	323.902	-2.34108	5.5882	-0.418933	0.675265	0.999854
ANKRD13D	431.737	0.349332	1.1859	0.294572	0.768321	0.999854
ANKRD16	500.05	-0.822645	1.54355	-0.532958	0.594063	0.999854
ANKRD17	78.2265	-10.3974	4.89674	-2.12333	0.0337258	0.661085
ANKRD20A1	156.286	-2.83294	3.56998	-0.793545	0.42746	0.999854
ANKRD20A5	599.989	0.520712	0.469692	1.10862	0.267593	0.999854
ANKRD22	648.309	0.99005	0.843914	1.17317	0.24073	0.999854
ANKRD26	0	NA	NA	NA	NA	NA
ANKRD27	62.7614	-0.735137	4.8011	-0.153119	0.878305	0.999854
ANKRD28	134.202	-11.1763	3.2103	-3.48139	0.000498822	0.0517441
ANKRD29	574.945	-1.41511	0.717069	-1.97346	0.0484426	0.791325
ANKRD30A	345.368	-2.86125	5.58831	-0.512006	0.608647	0.999854
ANKRD32	48.1462	-1.40924	5.05831	-0.278599	0.780552	NA
ANKRD36	25.7278	-8.79302	5.77295	-1.52314	0.127723	NA
ANKRD36BL1	78.0461	-2.47178	4.35976	-0.566953	0.570746	0.999854
ANKRD37	70.0283	-4.69656	4.11876	-1.14029	0.254168	0.999854
ANKRD39	223.207	-0.792916	0.909211	-0.872092	0.383158	0.999854
ANKRD40	74.0972	-1.44854	4.53653	-0.319305	0.749495	0.999854
ANKRD43	178.963	1.55173	1.20622	1.28644	0.198288	0.999854
ANKRD44	80.8829	-1.21561	4.46118	-0.272487	0.785247	0.999854
ANKRD45	306.912	0.413034	0.864559	0.47774	0.632836	0.999854
ANKRD46	727.056	-0.00597025	0.533284	-0.0111953	0.991068	0.999854
ANKRD49	75.7928	-10.3518	4.99872	-2.07089	0.0383689	0.696717
ANKRD5	160.552	-0.313768	3.78986	-0.0827914	0.934017	0.999854
ANKRD53	477.238	-0.830271	0.547541	-1.51636	0.129427	0.999854
ANKRD54	396.255	0.0453354	0.746343	0.0607434	0.951564	0.999854
ANKRD6	200.319	-0.420495	3.61268	-0.116394	0.90734	0.999854
ANKRD65	300.096	-2.22863	3.25075	-0.685574	0.492982	0.999854
ANKRD7	304.311	0.774225	1.06231	0.728812	0.466116	0.999854
ANKRD9	767.453	-1.11066	0.957758	-1.15965	0.246192	0.999854
ANKS1B	1083.2	0.454285	0.630777	0.720199	0.471403	0.999854
ANKS3	86.1283	0.041599	4.47584	0.00929412	0.992584	0.999854
ANKS4B	87.3547	-1.56687	4.34024	-0.361011	0.718092	0.999854
ANKS6	943.474	0.560754	0.537651	1.04297	0.296962	0.999854
ANLN	82.7175	-1.04949	1.76448	-0.594788	0.551985	0.999854
ANO10	75.7928	-10.3518	4.99872	-2.07089	0.0383689	0.696717
ANO2	269.205	-3.15088	3.18096	-0.990544	0.321908	0.999854
ANO3	0	NA	NA	NA	NA	NA
ANO5	198.764	-1.02165	3.57911	-0.285448	0.775301	0.999854
ANO6	9.38718	-7.33854	5.77719	-1.27026	0.203992	NA
ANO7	233.341	-1.21896	3.46577	-0.351715	0.725052	0.999854
ANP32A	54.4816	-1.09741	4.94533	-0.221908	0.824386	0.999854
ANP32B	177.235	-2.98543	2.35533	-1.26752	0.204969	0.999854
ANP32C	208.568	-1.90432	3.46746	-0.549196	0.582871	0.999854
ANP32E	652.731	-1.81156	0.48714	-3.71876	0.0002002	0.0296347
ANTXR1	425.624	0.835238	5.58815	0.149466	0.881186	0.999854
ANTXR2	30.5522	-0.195696	5.57307	-0.0351146	0.971988	NA
ANUBL1	283.237	-1.53491	1.15897	-1.32437	0.185379	0.999854
ANXA1	186.723	-0.561108	0.959696	-0.584673	0.558768	0.999854
ANXA10	90.64	-0.268541	1.94579	-0.138011	0.890232	0.999854
ANXA11	328.876	0.148887	0.794411	0.187418	0.851333	0.999854
ANXA13	444.323	-0.696331	0.766253	-0.908748	0.363483	0.999854
ANXA2	2197.65	0.658022	0.242651	2.71181	0.00669174	0.273575
ANXA3	887.587	-0.279065	0.47311	-0.589852	0.55529	0.999854
ANXA4	1678.41	0.141135	0.282812	0.499042	0.61775	0.999854
ANXA5	920.495	0.105589	0.867145	0.121767	0.903084	0.999854
ANXA7	187.044	-2.54943	3.46243	-0.736313	0.46154	0.999854
ANXA8	1527.28	0.302822	0.550942	0.549644	0.582564	0.999854
ANXA8L2	100.252	-2.39718	3.0346	-0.789949	0.429557	0.999854
ANXA9	705.939	-0.520308	1.11355	-0.467254	0.640318	0.999854
AOAH	231.516	-0.163076	2.85518	-0.0571157	0.954453	0.999854
AOC2	416.275	0.80088	0.55035	1.45522	0.145608	0.999854
AOC3	24.6848	-8.73332	5.77305	-1.51277	0.130337	NA
AP1B1	153.877	-3.49728	3.48489	-1.00355	0.315593	0.999854
AP1G1	13.2116	-7.83155	5.77526	-1.35605	0.175083	NA
AP1M2	631.472	0.0809131	0.539232	0.150052	0.880723	0.999854
AP1S1	1331.28	0.665025	0.511196	1.30092	0.193286	0.999854
AP1S3	115.029	-3.06391	3.83966	-0.797963	0.424892	0.999854
AP2A2	136.433	-0.101252	3.95679	-0.0255893	0.979585	0.999854
AP2B1	4.51975	-6.28414	5.78437	-1.0864	0.277301	NA
AP2M1	779.301	0.396613	0.730696	0.542788	0.587276	0.999854
AP2S1	1060.97	0.422844	0.651585	0.648947	0.516373	0.999854
AP3D1	202.871	-0.369514	0.890323	-0.415034	0.678117	0.999854
AP3M1	315.136	0.489816	1.31181	0.373389	0.708859	0.999854
AP3M2	1061.27	-0.365622	0.422114	-0.866169	0.386397	0.999854
AP3S1	83.057	0.954325	1.88784	0.505511	0.6132	0.999854
AP3S2	522.586	0.979791	1.28363	0.763295	0.445287	0.999854
AP4B1	162.488	-1.25158	1.1609	-1.07811	0.280986	0.999854
AP4M1	435.303	0.269969	0.53772	0.502061	0.615624	0.999854
AP4S1	1672.7	-0.79267	0.329456	-2.40599	0.0161286	0.453383
APBA1	415.638	-1.0012	2.69178	-0.371949	0.709931	0.999854
APBB1	30.5953	-9.04299	5.77256	-1.56655	0.117221	NA
APBB1IP	145.391	-2.09748	3.72805	-0.562622	0.573692	0.999854
APBB3	259.364	-0.891695	0.977377	-0.912335	0.361593	0.999854
APC	252.302	-0.115695	2.83414	-0.040822	0.967438	0.999854
APCDD1	421.689	-0.0144631	1.3704	-0.0105539	0.991579	0.999854
APEH	10.4302	-7.49053	5.77652	-1.29672	0.194727	NA
APEX1	822.901	0.713747	0.558419	1.27816	0.201194	0.999854
APEX2	115.062	0.770968	4.17447	0.184686	0.853475	0.999854
APH1A	2492.29	0.0249868	0.291323	0.0857701	0.931649	0.999854
APH1B	189.375	0.26568	1.5949	0.166581	0.8677	0.999854
API5	829.125	-2.83579	5.58771	-0.507506	0.6118	0.999854
APIP	1257.4	0.210976	0.372938	0.565713	0.571589	0.999854
APITD1	1153.11	0.152638	0.817738	0.186659	0.851928	0.999854
APLF	841.496	1.46567	0.874793	1.67545	0.0938456	0.970018
APLN	946.371	-0.018216	0.592958	-0.0307206	0.975492	0.999854
APLP2	286.74	0.76996	1.01318	0.759943	0.447288	0.999854
APOA1	118.596	-2.01118	3.94417	-0.509911	0.610114	0.999854
APOA1BP	972	-0.533919	0.472709	-1.12949	0.258691	0.999854
APOA2	997.838	0.299851	0.738998	0.405754	0.684924	0.999854
APOA4	806.794	0.258576	0.875648	0.295297	0.767767	0.999854
APOA5	208.921	-0.218341	1.16325	-0.187699	0.851113	0.999854
APOB	1280.05	-0.982843	3.73819	-0.262919	0.792613	0.999854
APOBEC1	267.282	-2.51	3.26713	-0.768257	0.442335	0.999854
APOBEC2	428.739	0.787387	0.560971	1.40361	0.160434	0.999854
APOBEC3A	218.174	0.645426	1.2302	0.524652	0.599825	0.999854
APOBEC3B	87.6098	-0.152126	2.09616	-0.0725739	0.942145	0.999854
APOBEC3C	573.968	-0.247766	0.995992	-0.248763	0.803544	0.999854
APOBEC3D	55.5757	0.396752	5.02244	0.078996	0.937036	0.999854
APOBEC3F	419.571	0.0501687	0.757538	0.066226	0.947198	0.999854
APOBEC3G	121.927	0.621898	1.70837	0.364029	0.715836	0.999854
APOBEC3H	252.139	0.57759	0.761984	0.758008	0.448446	0.999854
APOBEC4	86.9481	1.35045	4.51707	0.298967	0.764965	0.999854
APOC1	12.1686	-7.71291	5.77566	-1.33542	0.18174	NA
APOC2	622.935	-1.39252	0.960554	-1.44971	0.147141	0.999854
APOC3	216.02	-0.272906	1.05747	-0.258074	0.79635	0.999854
APOC4	468.625	-0.686436	1.24438	-0.551627	0.581204	0.999854
APOD	311.495	0.672064	0.768396	0.874632	0.381774	0.999854
APOE	797.192	0.162617	0.444138	0.366142	0.714259	0.999854
APOF	81.776	-0.0980875	4.52727	-0.0216659	0.982714	0.999854
APOH	396.237	0.570987	0.999056	0.571527	0.567643	0.999854
APOL1	32.9359	-0.547509	5.49226	-0.0996874	0.920592	NA
APOL2	0	NA	NA	NA	NA	NA
APOL3	1269.29	-0.646684	0.324029	-1.99576	0.0459599	0.766225
APOL4	17.7313	-8.25602	5.77405	-1.42985	0.15276	NA
APOL5	292.786	-1.10241	1.47472	-0.747537	0.45474	0.999854
APOL6	224.472	-1.00151	3.50225	-0.285962	0.774907	0.999854
APOLD1	715.8	-2.80191	3.70213	-0.756839	0.449146	0.999854
APOM	143.042	-0.807365	1.18055	-0.683889	0.494045	0.999854
APOO	306.597	-0.843302	1.20161	-0.701809	0.482798	0.999854
APOOL	457.352	-0.270981	0.522313	-0.51881	0.603893	0.999854
APP	2166.69	0.323713	0.467049	0.693102	0.488246	0.999854
APPBP2	149.005	1.16825	3.92075	0.297966	0.765729	0.999854
APPL2	73.6923	1.28917	1.88887	0.682508	0.494918	0.999854
APRT	117.88	0.0388561	1.5153	0.0256425	0.979542	0.999854
APTX	655.816	-0.0247977	1.10897	-0.0223611	0.98216	0.999854
AQP1	188.673	-0.336275	0.946299	-0.355358	0.722321	0.999854
AQP12A	545.712	-1.87189	2.6023	-0.71932	0.471944	0.999854
AQP2	592.631	0.104838	1.25412	0.0835945	0.933379	0.999854
AQP5	86.8916	-1.98395	4.30132	-0.461241	0.644625	0.999854
AQP6	135.245	-11.1875	3.18955	-3.50753	0.000452281	0.0485227
AQP7	662.862	0.437891	0.481798	0.908869	0.363419	0.999854
AQP8	108.398	-2.17312	4.0255	-0.539839	0.589308	0.999854
AQP9	373.17	-1.22262	1.09218	-1.11942	0.26296	0.999854
ARAF	243.852	-1.59491	3.40651	-0.468193	0.639646	0.999854
ARAP1	172.308	-0.436247	3.72348	-0.117161	0.906733	0.999854
ARAP2	468.298	-1.66948	2.62913	-0.634993	0.525433	0.999854
ARC	107.472	-1.38383	1.48982	-0.928854	0.352965	0.999854
ARCN1	84.0938	-0.810213	4.44782	-0.18216	0.855457	0.999854
ARD1A	470.692	0.118104	0.755063	0.156417	0.875705	0.999854
ARD1B	8.34416	-7.16862	5.77802	-1.24067	0.214728	NA
AREG	79.6171	-2.09541	4.38399	-0.477969	0.632672	0.999854
ARF1	1068	0.452633	0.355955	1.2716	0.203514	0.999854
ARF3	100.001	-0.517653	4.27055	-0.121215	0.903521	0.999854
ARF4	217.027	0.548885	1.10621	0.496185	0.619764	0.999854
ARF5	579.573	0.247607	0.789711	0.313541	0.75387	0.999854
ARF6	268.932	-1.94424	0.789579	-2.46238	0.013802	0.410689
ARFGAP1	946.689	-0.262814	0.366842	-0.716422	0.473731	0.999854
ARFGAP2	978.505	-1.24828	0.83202	-1.5003	0.133536	0.999854
ARFGAP3	237.746	2.20259	1.32676	1.66012	0.0968899	0.979283
ARFGEF1	87.2288	-1.47703	3.21907	-0.458838	0.64635	0.999854
ARFIP2	241.224	-0.505244	1.35167	-0.373792	0.708559	0.999854
ARFRP1	120.062	-1.17291	1.36029	-0.862251	0.388549	0.999854
ARG1	997.152	0.103159	0.42942	0.240228	0.810153	0.999854
ARGFX	6.60579	-6.8316	5.78	-1.18194	0.23723	NA
ARGLU1	411.023	-0.297686	0.605908	-0.491305	0.623211	0.999854
ARHGAP12	129.113	-0.0901475	1.54213	-0.0584565	0.953385	0.999854
ARHGAP15	96.8759	-1.66768	4.21194	-0.395942	0.692148	0.999854
ARHGAP17	966.19	1.45361	0.442711	3.28342	0.00102555	0.0888353
ARHGAP20	347.171	0.178378	0.717279	0.248686	0.803603	0.999854
ARHGAP24	715.481	0.624396	0.908379	0.687374	0.491847	0.999854
ARHGAP25	2307.46	-0.0454438	0.377111	-0.120505	0.904083	0.999854
ARHGAP26	80.9948	-0.938396	4.48041	-0.209444	0.834101	0.999854
ARHGAP28	477.205	-0.673654	0.61442	-1.09641	0.272901	0.999854
ARHGAP29	33.3766	-9.16851	5.77239	-1.58834	0.11221	NA
ARHGAP4	296.465	-2.44806	0.763906	-3.20467	0.00135218	0.105416
ARHGAP6	530.144	0.530993	0.938558	0.565754	0.571561	0.999854
ARHGAP9	130.194	-0.23956	1.55749	-0.153811	0.877758	0.999854
ARHGDIA	304.136	-0.4636	0.665772	-0.696335	0.486219	0.999854
ARHGDIB	845.732	-1.22281	0.985299	-1.24105	0.214586	0.999854
ARHGDIG	827.197	0.256565	0.65186	0.393588	0.693885	0.999854
ARHGEF1	270.839	-0.69883	0.890005	-0.785198	0.432338	0.999854
ARHGEF10	125.778	0.194658	4.05574	0.0479956	0.96172	0.999854
ARHGEF12	329.814	-2.79983	5.58833	-0.501013	0.616362	0.999854
ARHGEF16	176.673	-1.83966	1.01194	-1.81796	0.0690701	0.901861
ARHGEF19	94.3566	-0.857356	4.31286	-0.198791	0.842427	0.999854
ARHGEF3	40.6778	-9.4539	5.77205	-1.63787	0.101448	NA
ARHGEF4	389.292	-0.762914	5.58792	-0.136529	0.891403	0.999854
ARHGEF6	0	NA	NA	NA	NA	NA
ARHGEF7	214.899	0.719122	1.42713	0.503893	0.614336	0.999854
ARID2	226.117	-2.5875	3.34141	-0.774374	0.43871	0.999854
ARID3A	10.4302	-7.49053	5.77652	-1.29672	0.194727	NA
ARID3B	243.909	-0.173834	1.13704	-0.152883	0.878491	0.999854
ARID3C	778.353	-1.98667	5.58763	-0.355547	0.72218	0.999854
ARID4A	357.103	-1.44394	5.58798	-0.258401	0.796098	0.999854
ARIH2	253.754	-0.24025	1.47883	-0.162459	0.870944	0.999854
ARL1	250.11	-0.273538	0.832562	-0.32855	0.742496	0.999854
ARL10	234.767	0.321161	1.36232	0.235745	0.813631	0.999854
ARL11	248.605	-0.728664	1.21471	-0.599867	0.548595	0.999854
ARL14	470.939	0.716593	1.04649	0.684757	0.493498	0.999854
ARL15	324.437	-0.560077	2.5152	-0.222677	0.823787	0.999854
ARL17	1103.55	-0.462886	0.909942	-0.508698	0.610964	0.999854
ARL2	233.158	-0.642649	0.946479	-0.678989	0.497145	0.999854
ARL2BP	346.138	-1.19272	1.6846	-0.708014	0.478937	0.999854
ARL3	430.403	-0.7195	0.740486	-0.971659	0.33122	0.999854
ARL4A	213.523	-0.583004	0.895939	-0.650718	0.515229	0.999854
ARL4C	371.579	0.00765583	0.917709	0.00834233	0.993344	0.999854
ARL4D	300.23	-1.23586	3.34237	-0.369755	0.711565	0.999854
ARL5A	408.487	-0.652241	0.584917	-1.1151	0.264807	0.999854
ARL5B	157.852	-0.732203	1.27995	-0.572056	0.567284	0.999854
ARL6	347.525	0.0207515	0.886346	0.0234124	0.981321	0.999854
ARL6IP1	434.515	0.402574	1.5551	0.258874	0.795733	0.999854
ARL6IP4	911.629	-0.24355	0.382347	-0.636987	0.524133	0.999854
ARL6IP6	266.856	0.251763	0.865982	0.290725	0.771262	0.999854
ARL8A	259.051	-0.259635	0.744018	-0.348963	0.727117	0.999854
ARL8B	329.333	0.440766	0.892689	0.493751	0.621482	0.999854
ARL9	400.624	0.354135	0.784735	0.451279	0.651788	0.999854
ARMC1	324.437	0.79283	0.653505	1.2132	0.225055	0.999854
ARMC10	145.756	0.637044	3.92375	0.162356	0.871026	0.999854
ARMC2	802.188	1.23174	0.521409	2.36233	0.0181606	0.483763
ARMC5	205.465	-0.512123	1.54027	-0.33249	0.73952	0.999854
ARMC6	196.763	1.52038	1.8034	0.843064	0.399193	0.999854
ARMC7	111.034	0.581098	1.90861	0.304461	0.760776	0.999854
ARMC8	116.471	-10.9718	3.62649	-3.02546	0.00248254	0.150478
ARMCX1	109.659	-2.59567	3.95576	-0.656174	0.511712	0.999854
ARMCX2	288.927	0.648201	1.089	0.595225	0.551693	0.999854
ARMCX3	278.313	0.12206	1.68135	0.0725961	0.942128	0.999854
ARMCX5	186.321	1.53199	0.958637	1.59809	0.110023	0.999854
ARMCX6	148.525	0.0829348	3.88169	0.0213656	0.982954	0.999854
ARMETL1	335.178	-0.747804	0.840393	-0.889826	0.373559	0.999854
ARMS2	12.5162	-7.75355	5.77552	-1.34249	0.179439	NA
ARNT	38.2826	0.483943	5.41921	0.0893014	0.928842	NA
ARNT2	315.843	0.0130312	0.828114	0.015736	0.987445	0.999854
ARNTL	328.296	0.27573	1.06133	0.259795	0.795022	0.999854
ARNTL2	110.358	-2.13271	3.01373	-0.707667	0.479152	0.999854
ARPC1B	93.431	-1.01364	1.97212	-0.513986	0.607261	0.999854
ARPC3	371.132	0.5199	0.719853	0.72223	0.470153	0.999854
ARPC4	58.884	-0.388462	2.13909	-0.181602	0.855895	0.999854
ARPC5	721.262	0.1482	0.510292	0.290422	0.771493	0.999854
ARPC5L	897.883	-1.60007	0.511746	-3.12669	0.00176784	0.122326
ARPM1	525.535	0.174884	0.664984	0.262991	0.792558	0.999854
ARPP19	473.566	0.762909	0.817121	0.933656	0.350481	0.999854
ARPP-21	232.22	0.666544	0.815755	0.817088	0.413878	0.999854
ARR3	119.277	1.09697	1.41026	0.777847	0.436659	0.999854
ARRB1	241.899	-0.0193762	1.12585	-0.0172103	0.986269	0.999854
ARRB2	362.851	-0.0193583	0.726979	-0.0266284	0.978756	0.999854
ARRDC1	611.864	-0.584142	1.54065	-0.379152	0.704575	0.999854
ARRDC2	510.437	0.266896	1.70828	0.156236	0.875847	0.999854
ARRDC3	127.216	-0.652121	1.9574	-0.333156	0.739016	0.999854
ARRDC4	254.303	1.69238	0.996698	1.69799	0.0895093	0.958536
ARSA	224.074	-0.360702	1.16749	-0.308956	0.757355	0.999854
ARSB	378.313	-0.733693	0.98933	-0.741606	0.458326	0.999854
ARSD	234.377	1.67991	2.67088	0.628971	0.529368	0.999854
ARSE	295.598	-1.36771	0.828595	-1.65064	0.0988118	0.985085
ARSF	618.349	-0.0729522	0.471836	-0.154614	0.877126	0.999854
ARSG	126.169	0.53712	1.35969	0.395031	0.69282	0.999854
ARSH	719.004	-2.99362	3.67343	-0.81494	0.415106	0.999854
ARSI	520.721	0.349992	0.505931	0.691779	0.489076	0.999854
ARSJ	420.391	1.32644	1.40659	0.943021	0.34567	0.999854
ARSK	192.1	0.559112	1.1866	0.471188	0.637506	0.999854
ART3	547.436	-1.83489	5.58777	-0.328376	0.742627	0.999854
ART4	703.632	-0.55185	0.424159	-1.30104	0.193243	0.999854
ART5	420.277	0.560902	0.607124	0.923867	0.355555	0.999854
ARTN	257.791	1.74926	0.753594	2.32122	0.020275	0.514307
ARV1	252.736	0.836726	0.832063	1.0056	0.314606	0.999854
AS3MT	288.892	-1.80902	2.67861	-0.675358	0.499448	0.999854
ASAH1	293.723	-0.0715797	0.688688	-0.103936	0.91722	0.999854
ASAH2B	123.636	0.604545	1.33907	0.451465	0.651654	0.999854
ASAH2C	114.332	0.759013	1.41144	0.537756	0.590745	0.999854
ASAM	236.956	1.03076	0.796933	1.29341	0.19587	0.999854
ASAP2	38.9178	2.19791	5.4618	0.402415	0.687378	NA
ASAP3	39.1153	0.147068	5.38269	0.0273224	0.978203	NA
ASB1	215.553	-0.568631	3.55683	-0.15987	0.872983	0.999854
ASB11	65.3324	-1.34056	4.69644	-0.285441	0.775306	0.999854
ASB13	1157.25	-0.091637	0.762435	-0.12019	0.904333	0.999854
ASB15	98.3916	-10.7284	4.16401	-2.57646	0.00998188	0.348442
ASB17	34.887	-2.49007	2.67098	-0.93227	0.351197	NA
ASB18	102.902	-1.4523	4.16363	-0.348806	0.727235	0.999854
ASB2	67.4183	1.03674	4.8033	0.215839	0.829113	0.999854
ASB3	778.644	0.577763	0.517013	1.1175	0.263779	0.999854
ASB4	130.785	-1.9864	3.84104	-0.517151	0.605051	0.999854
ASB5	60.4264	-1.40419	4.78944	-0.293184	0.769382	0.999854
ASB6	859.086	-1.0316	0.864174	-1.19374	0.232579	0.999854
ASB7	718.704	-0.0123338	0.523189	-0.0235744	0.981192	0.999854
ASB8	677.486	0.295713	0.622423	0.4751	0.634716	0.999854
ASB9	1434.07	0.321092	0.866387	0.370611	0.710928	0.999854
ASCC1	448.415	-0.722239	0.802244	-0.900273	0.367975	0.999854
ASCC2	115.91	-0.744914	2.1261	-0.350367	0.726063	0.999854
ASCC3	128.199	1.25141	1.29669	0.965078	0.334506	0.999854
ASCL1	578.124	-0.18641	0.869169	-0.214469	0.830181	0.999854
ASCL2	236.464	2.21804	1.46408	1.51497	0.129781	0.999854
ASCL3	494.235	-0.592296	0.620387	-0.95472	0.339719	0.999854
ASF1A	0.695347	-3.58398	1.84192	-1.94579	0.05168	NA
ASF1B	124.802	-0.183324	4.04407	-0.0453316	0.963843	0.999854
ASGR1	569.201	-0.524897	1.21412	-0.432327	0.665504	0.999854
ASGR2	202.828	-0.655131	1.27452	-0.514023	0.607236	0.999854
ASH1L	417.915	-2.93585	5.58816	-0.52537	0.599326	0.999854
ASH2L	327.939	-1.06967	0.752813	-1.4209	0.155345	0.999854
ASIC2	478.793	-1.36833	2.65204	-0.515953	0.605887	0.999854
ASIC3	110.908	-10.9012	3.77898	-2.88469	0.00391804	0.201839
ASIC5	143.019	0.775404	3.94969	0.19632	0.844359	0.999854
ASIP	1099.13	-0.670564	0.350489	-1.91322	0.0557194	0.830042
ASL	186.56	0.780144	1.35435	0.576029	0.564596	0.999854
ASMT	308.538	-1.00828	1.41393	-0.713106	0.47578	0.999854
ASMT.1	308.538	-1.00828	1.41393	-0.713106	0.47578	0.999854
ASMTL	252.291	3.93308	1.43268	2.74526	0.0060463	0.255138
ASMTL.1	252.291	3.93308	1.43268	2.74526	0.0060463	0.255138
ASNA1	12.8639	-7.79308	5.77538	-1.34936	0.177221	NA
ASNS	235.651	-0.279613	0.810948	-0.344798	0.730246	0.999854
ASNSD1	367.73	-0.183084	0.973416	-0.188084	0.850811	0.999854
ASPA	137.238	2.31685	1.27255	1.82064	0.0686618	0.899139
ASPDH	1052.1	0.163484	0.853864	0.191464	0.848162	0.999854
ASPH	740.069	0.629273	0.646279	0.973686	0.330212	0.999854
ASPHD1	387.936	-0.0581879	0.589785	-0.0986595	0.921409	0.999854
ASPM	77.7509	3.14043	4.68839	0.66983	0.502966	0.999854
ASPN	16.6883	-8.16857	5.77427	-1.41465	0.157171	NA
ASPSCR1	81.9497	-0.758084	4.48407	-0.169062	0.865748	0.999854
ASRGL1	59.1602	-2.51239	4.68881	-0.535827	0.592078	0.999854
ASS1	181.576	-0.710283	0.991818	-0.716143	0.473903	0.999854
ASTE1	496.362	1.75684	0.605798	2.90005	0.00373104	0.19478
ASTL	162.956	0.290647	1.06247	0.273558	0.784425	0.999854
ASXL1	136.292	-0.151962	1.65916	-0.0915899	0.927024	0.999854
ASXL2	353.011	2.50872	1.76631	1.42032	0.155515	0.999854
ATAD2	0	NA	NA	NA	NA	NA
ATAD3A	155.701	-0.690503	3.79239	-0.182076	0.855523	0.999854
ATAD3B	288.791	-0.900502	1.37309	-0.65582	0.51194	0.999854
ATAD4	444.521	0.0417973	0.617932	0.0676406	0.946072	0.999854
ATAD5	153.672	-11.3718	2.85741	-3.97975	6.9e-05	0.0120411
ATCAY	108.126	-10.8645	3.85963	-2.81491	0.00487904	0.230986
ATE1	863.292	-1.43433	0.77733	-1.8452	0.065009	0.879438
ATF1	4.17208	-6.16867	5.78552	-1.06623	0.286321	NA
ATF2	457.464	-0.504469	0.656966	-0.767876	0.442561	0.999854
ATF3	483.425	0.819334	0.507149	1.61557	0.106188	0.999854
ATF4	473.921	-0.566783	0.70308	-0.806144	0.42016	0.999854
ATF5	0	NA	NA	NA	NA	NA
ATF6	458.742	1.15459	1.49205	0.773823	0.439035	0.999854
ATF6B	211.732	-1.08062	0.987854	-1.0939	0.273998	0.999854
ATF7	258.064	-0.448087	1.13728	-0.393998	0.693583	0.999854
ATF7IP2	360.11	-0.146455	0.852829	-0.171729	0.863651	0.999854
ATG10	371.11	1.81265	1.75071	1.03538	0.300491	0.999854
ATG12	1129.36	0.812143	0.805602	1.00812	0.313397	0.999854
ATG3	187.447	-1.04742	1.07518	-0.974185	0.329965	0.999854
ATG4A	994	0.373926	0.606773	0.616253	0.537727	0.999854
ATG4B	253.285	-0.815558	1.26339	-0.645529	0.518584	0.999854
ATG4C	447.077	0.505132	0.589395	0.857036	0.391425	0.999854
ATG4D	1160.58	-1.05172	0.610566	-1.72253	0.0849736	0.9394
ATG5	144.415	1.06768	1.42163	0.751027	0.452636	0.999854
ATG7	56.9917	-0.930832	4.90805	-0.189654	0.84958	0.999854
ATG9A	72.2878	-0.293468	1.9478	-0.150666	0.880239	0.999854
ATIC	55.3616	-3.4085	4.63895	-0.734757	0.462488	0.999854
ATL2	34.1534	8.06052	5.94968	1.35478	0.175487	NA
ATL3	286.681	2.01098	1.3501	1.4895	0.136356	0.999854
ATM	315.056	-0.438425	1.11962	-0.391582	0.695367	0.999854
ATN1	121.727	-3.24134	3.75184	-0.863934	0.387624	0.999854
ATOH1	98.4585	0.0322254	2.96402	0.0108722	0.991325	0.999854
ATOH7	42.562	1.11189	3.78277	0.293935	0.768807	NA
ATOH8	393.745	1.41327	0.958791	1.47402	0.140477	0.999854
ATOX1	468.356	1.83088	0.823617	2.22297	0.0262177	0.594804
ATP10A	168.966	-2.87704	3.49886	-0.822278	0.410919	0.999854
ATP10B	12.3264	0.55548	5.61429	0.0989404	0.921186	NA
ATP11A	914.83	-1.76839	3.55265	-0.497767	0.618648	0.999854
ATP11B	43.4505	-1.3484	5.17128	-0.260747	0.794287	NA
ATP11C	17.3837	-8.22746	5.77412	-1.42489	0.15419	NA
ATP12A	0	NA	NA	NA	NA	NA
ATP13A2	80.3467	-0.245269	4.53872	-0.0540392	0.956904	0.999854
ATP13A5	101.521	-10.7736	4.06283	-2.65174	0.00800791	0.308041
ATP1A1	22.9464	-8.62797	5.77324	-1.49448	0.135051	NA
ATP1A2	36.8533	0.145543	5.43673	0.0267704	0.978643	NA
ATP1A3	50.514	1.00368	3.36097	0.29863	0.765223	NA
ATP1B1	432.911	-0.605518	0.956296	-0.633191	0.526609	0.999854
ATP1B2	454.797	0.141568	0.670725	0.211067	0.832835	0.999854
ATP1B3	346.165	0.404455	0.97976	0.41281	0.679746	0.999854
ATP2A1	40.9008	1.88814	5.40697	0.349205	0.726935	NA
ATP2A3	278.16	-2.51796	2.60935	-0.964974	0.334558	0.999854
ATP2B3	106.292	0.778546	1.49514	0.520716	0.602565	0.999854
ATP2B4	38.5159	1.6748	5.45977	0.306753	0.759031	NA
ATP2C1	4.86743	-6.39105	5.78338	-1.10507	0.269128	NA
ATP2C2	32.3765	-3.14973	5.21086	-0.604454	0.545542	NA
ATP4A	18.7744	-8.33848	5.77385	-1.44418	0.148688	NA
ATP5A1	4.86743	-6.39105	5.78338	-1.10507	0.269128	NA
ATP5B	195.778	0.930948	3.68975	0.252306	0.800804	0.999854
ATP5C1	1104.87	0.373408	0.361586	1.0327	0.301747	0.999854
ATP5D	1412.54	-0.172042	0.363761	-0.472954	0.636246	0.999854
ATP5E	641.166	1.18734	0.687245	1.72768	0.0840454	0.9394
ATP5F1	515.101	0.12386	0.760804	0.162802	0.870674	0.999854
ATP5G1	279.441	0.78263	0.821518	0.952663	0.340761	0.999854
ATP5G2	344.203	-0.607005	1.51852	-0.399735	0.689352	0.999854
ATP5G3	99.8637	-1.94394	4.14403	-0.469094	0.639002	0.999854
ATP5H	404.35	0.409928	0.868843	0.471809	0.637063	0.999854
ATP5J	1001.62	-0.0663914	1.02709	-0.0646401	0.948461	0.999854
ATP5J2	474.581	-0.227361	0.529628	-0.429284	0.667716	0.999854
ATP5L	841.407	0.772439	1.66796	0.463105	0.643289	0.999854
ATP5L2	117.054	-3.27397	3.78554	-0.864863	0.387114	0.999854
ATP5O	111.096	-0.714297	1.77189	-0.403129	0.686854	0.999854
ATP5S	136.263	0.162921	1.24722	0.130627	0.89607	0.999854
ATP6AP1	576.922	0.0477367	0.947915	0.0503597	0.959836	0.999854
ATP6AP2	227.71	-1.22527	1.23044	-0.995798	0.319348	0.999854
ATP6V0A2	503.085	0.358455	1.08752	0.329607	0.741697	0.999854
ATP6V0B	102.399	-0.896846	1.59422	-0.562563	0.573733	0.999854
ATP6V0C	95.042	-0.0207953	1.61228	-0.0128981	0.989709	0.999854
ATP6V0D1	388.861	-0.0529176	0.880364	-0.0601087	0.952069	0.999854
ATP6V0E1	566.672	0.697989	0.547929	1.27387	0.20271	0.999854
ATP6V0E2	1060.57	0.00813504	0.829922	0.00980217	0.992179	0.999854
ATP6V1B1	376.248	-0.246982	1.34762	-0.183273	0.854584	0.999854
ATP6V1B2	425.191	-0.0493049	0.902362	-0.0546399	0.956425	0.999854
ATP6V1C1	145.549	-0.56504	1.27347	-0.443701	0.657259	0.999854
ATP6V1C2	439.854	0.574573	1.0898	0.52723	0.598034	0.999854
ATP6V1D	331.945	0.298213	0.931147	0.320264	0.748768	0.999854
ATP6V1E1	332.058	-0.157865	1.03865	-0.151991	0.879194	0.999854
ATP6V1E2	397.937	-0.735606	0.780196	-0.942848	0.345759	0.999854
ATP6V1F	308.098	1.01268	3.44844	0.293664	0.769014	0.999854
ATP6V1G1	238.177	0.381644	1.38096	0.276362	0.78227	0.999854
ATP6V1G2	949.171	-0.0165571	0.371368	-0.0445839	0.964439	0.999854
ATP6V1G3	467.41	0.306756	0.773822	0.396417	0.691797	0.999854
ATP6V1H	26.7709	-8.85035	5.77285	-1.5331	0.125252	NA
ATP8A2	184.771	-3.52962	3.33494	-1.05837	0.289885	0.999854
ATP8B2	550.522	-2.66585	2.2867	-1.16581	0.243692	0.999854
ATP8B4	329.399	-2.60443	5.58826	-0.466053	0.641178	0.999854
ATP9A	92.8288	-10.6444	4.35086	-2.4465	0.014425	0.423834
ATP9B	146.361	-0.10169	3.88581	-0.0261696	0.979122	0.999854
ATPAF1	1072.57	-0.70437	0.587865	-1.19818	0.230846	0.999854
ATPAF2	592.848	0.458224	0.541722	0.845865	0.397628	0.999854
ATPBD4	474.086	0.147975	1.6199	0.0913483	0.927216	0.999854
ATPGD1	26.6688	-2.16078	3.66212	-0.590034	0.555168	NA
ATPIF1	1710.15	0.16236	0.549329	0.295561	0.767565	0.999854
ATR	182.823	-2.09275	3.53644	-0.591766	0.554007	0.999854
ATRIP	410.107	-0.224568	0.646337	-0.347447	0.728256	0.999854
ATRX	395.725	-3.01107	5.58823	-0.538824	0.590009	0.999854
ATXN3	346.092	0.973819	0.918651	1.06005	0.28912	0.999854
ATXN7L1	502.395	0.229551	0.504185	0.455293	0.648899	0.999854
ATXN7L2	350.554	0.357721	0.965756	0.370406	0.71108	0.999854
AUH	837.955	-0.329547	0.870318	-0.378651	0.704947	0.999854
AUP1	65.2614	0.0898987	4.80548	0.0187075	0.985074	0.999854
AURKA	118.065	-1.89802	3.96172	-0.479088	0.631876	0.999854
AURKAIP1	576.054	1.4322	0.859985	1.66538	0.0958369	0.975934
AURKB	344.139	0.884073	0.615376	1.43664	0.150821	0.999854
AURKC	1012.53	0.545802	0.361108	1.51147	0.13067	0.999854
AUTS2	708.644	-0.0303979	0.724323	-0.0419673	0.966525	0.999854
AVEN	30.7769	-0.852356	5.52327	-0.154321	0.877357	NA
AVL9	261.945	-0.443979	1.23123	-0.360598	0.7184	0.999854
AVP	213.169	-0.162525	1.43637	-0.11315	0.909912	0.999854
AVPR1A	540.299	-0.143816	0.915877	-0.157026	0.875224	0.999854
AVPR1B	106.681	0.337439	4.24579	0.079476	0.936654	0.999854
AWAT1	7.30114	-6.97599	5.77909	-1.20711	0.227391	NA
AWAT2	11.1255	-7.58364	5.77615	-1.31292	0.189209	NA
AXIN2	450.215	0.354776	1.6334	0.217201	0.828052	0.999854
AXL	32.6813	-9.13814	5.77243	-1.58307	0.113406	NA
AZGP1	819.242	-0.441687	0.672639	-0.656648	0.511407	0.999854
AZI2	735.064	0.775306	0.423253	1.83178	0.0669841	0.890173
AZIN1	150.586	-0.214206	1.19589	-0.17912	0.857844	0.999854
AZU1	242.057	0.181834	0.78076	0.232894	0.815844	0.999854
B2M	115.463	1.09477	4.18425	0.261639	0.793599	0.999854
B3GALNT1	205.549	0.505403	0.896442	0.563787	0.572899	0.999854
B3GALNT2	251.554	-0.302619	1.17382	-0.257807	0.796556	0.999854
B3GALT1	123.95	-1.45266	3.95517	-0.367282	0.713409	0.999854
B3GALT2	98.1887	-0.79103	1.57644	-0.501782	0.615821	0.999854
B3GALT4	144.76	-0.110951	3.89573	-0.02848	0.977279	0.999854
B3GALT6	134.019	-7.11841	2.81426	-2.52941	0.0114256	0.373213
B3GAT1	511.698	-1.64602	5.58778	-0.294574	0.768319	0.999854
B3GAT3	321.738	-0.676194	1.09823	-0.615712	0.538085	0.999854
B3GNT1	414.12	-0.656499	1.44057	-0.455722	0.64859	0.999854
B3GNT2	535.121	1.13766	0.704969	1.61377	0.106578	0.999854
B3GNT3	610.212	0.0900649	5.58776	0.0161183	0.98714	0.999854
B3GNT4	816.153	-2.65248	3.76249	-0.704981	0.480822	0.999854
B3GNT5	4.51975	-6.28414	5.78437	-1.0864	0.277301	NA
B3GNT6	132.051	-1.50787	3.88133	-0.388492	0.697652	0.999854
B3GNT7	402.025	-1.41602	5.5879	-0.253409	0.799952	0.999854
B3GNT8	1153.05	0.245126	0.340451	0.720005	0.471522	0.999854
B3GNT9	14.6023	-7.97593	5.77481	-1.38116	0.16723	NA
B4GALNT1	125.224	2.87378	1.55326	1.85016	0.064291	0.879438
B4GALNT3	275.847	-1.272	3.37838	-0.376511	0.706537	0.999854
B4GALT1	413.029	1.49485	1.15191	1.29772	0.194384	0.999854
B4GALT3	567.757	0.530129	1.13115	0.468664	0.639309	0.999854
B4GALT4	289.795	-2.27663	2.36726	-0.961712	0.336194	0.999854
B4GALT6	124.593	1.59137	1.32477	1.20125	0.229656	0.999854
B9D1	2259.8	1.00827	0.259252	3.88914	0.000100599	0.0156854
B9D2	701.537	0.560088	1.07462	0.521197	0.602229	0.999854
BAALC	332.242	0.528358	0.692552	0.762915	0.445514	0.999854
BACE1	985.272	0.281458	0.605421	0.464897	0.642005	0.999854
BACE2	207.697	-1.73313	2.77007	-0.625662	0.531537	0.999854
BACH2	22.5988	-8.60595	5.77329	-1.49065	0.136053	NA
BAD	66.3239	-0.213109	4.76555	-0.0447187	0.964332	0.999854
BAG2	392.046	-0.1424	0.597263	-0.238421	0.811554	0.999854
BAG3	411.748	-0.848108	0.598275	-1.41759	0.156311	0.999854
BAG4	127.068	0.678559	4.06303	0.167008	0.867364	0.999854
BAG5	138.504	-0.439875	1.23896	-0.355036	0.722563	0.999854
BAGE	251.794	0.263115	0.765364	0.343777	0.731014	0.999854
BAGE2	819.739	0.525056	0.74279	0.70687	0.479647	0.999854
BAGE3	1233.31	0.361061	0.341938	1.05592	0.291003	0.999854
BAGE4	754.78	-0.319156	0.527946	-0.604524	0.545495	0.999854
BAGE5	560.517	-0.199422	0.834898	-0.238857	0.811216	0.999854
BAHD1	78.7543	-1.6942	4.44139	-0.381456	0.702865	0.999854
BAIAP2	1491.4	0.160285	0.577909	0.277354	0.781509	0.999854
BAIAP2L1	33.3766	-9.16851	5.77239	-1.58834	0.11221	NA
BAIAP2L2	60.8161	-1.1167	4.8106	-0.232133	0.816435	0.999854
BAK1	744.796	-0.30786	0.438424	-0.702197	0.482556	0.999854
BAMBI	190.078	-0.678148	3.63258	-0.186685	0.851908	0.999854
BANF2	458.22	-0.17248	0.586869	-0.293898	0.768836	0.999854
BANP	147.6	0.377243	1.55605	0.242436	0.808442	0.999854
BAP1	34.072	-9.19826	5.77235	-1.5935	0.111048	NA
BARHL1	48.481	0.632963	5.18813	0.122002	0.902897	NA
BARX1	1260.6	0.577443	1.12606	0.512798	0.608093	0.999854
BASP1	285.995	-1.91865	2.66983	-0.718642	0.472361	0.999854
BAT1	113.984	0.655377	1.56033	0.420025	0.674467	0.999854
BAT2L	385.226	-0.890577	0.82967	-1.07341	0.283087	0.999854
BAT3	18.1734	7.15036	5.9511	1.20152	0.22955	NA
BAT4	11.8209	-7.67109	5.77581	-1.32814	0.184132	NA
BAT5	151.658	-0.892631	3.80126	-0.234825	0.814345	0.999854
BATF	560.532	-0.0224238	0.517244	-0.0433525	0.965421	0.999854
BATF2	415.644	-0.152207	0.602414	-0.252662	0.80053	0.999854
BATF3	169.905	1.08906	1.08177	1.00674	0.31406	0.999854
BAX	216.321	-2.75508	0.935658	-2.94454	0.00323439	0.175106
BAZ2A	197.983	-3.64584	3.27005	-1.11492	0.264885	0.999854
BAZ2B	146.432	-0.619779	1.22764	-0.504855	0.61366	0.999854
BAZ2B.1	146.432	-0.619779	1.22764	-0.504855	0.61366	0.999854
BBOX1	197.316	-0.210424	0.996763	-0.211107	0.832803	0.999854
BBS1	654.898	1.07157	0.620246	1.72765	0.0840517	0.9394
BBS10	114.474	0.96882	4.18715	0.231379	0.81702	0.999854
BBS12	33.029	-9.15341	5.77241	-1.58572	0.112804	NA
BBS4	645.331	-0.322262	1.34818	-0.239035	0.811078	0.999854
BBS5	930.006	0.3068	0.57872	0.530135	0.596018	0.999854
BBS7	81.3912	0.917469	1.79594	0.510857	0.609451	0.999854
BBS9	0	NA	NA	NA	NA	NA
BBX	560.317	2.19157	0.517656	4.23364	2.3e-05	0.00527229
BC000986.2	363.916	0.985759	0.657895	1.49835	0.134042	0.999854
BC007606.1	0	NA	NA	NA	NA	NA
BC008254.1	252.496	0.091096	0.760172	0.119836	0.904613	0.999854
BC012026.1	221.553	-0.731003	1.22665	-0.595935	0.551219	0.999854
BC025717.1	6.60579	-6.8316	5.78	-1.18194	0.23723	NA
BC027465.1	519.792	-0.0717258	0.570293	-0.12577	0.899914	0.999854
BC094859.1	504.239	-0.0734768	1.4348	-0.0512105	0.959158	0.999854
BCAN	325.207	-0.810169	5.58805	-0.144982	0.884725	0.999854
BCAP29	517.705	-0.416584	0.592501	-0.703094	0.481997	0.999854
BCAP31	903.683	-0.0436956	0.535908	-0.0815357	0.935016	0.999854
BCAR1	220.425	-11.8923	2.18348	-5.44647	5.14e-08	3.34e-05
BCAR3	298.234	0.106873	3.42883	0.031169	0.975135	0.999854
BCAS2	247.163	0.225051	0.930811	0.241779	0.808951	0.999854
BCAS4	48.69	-0.0146504	5.15458	-0.00284221	0.997732	NA
BCAT1	496.918	0.0937893	0.519864	0.180411	0.85683	0.999854
BCCIP	500.405	0.207128	1.01051	0.204973	0.837593	0.999854
BCDIN3D	182.609	-0.413921	1.55448	-0.266276	0.790027	0.999854
BCHE	391.288	-0.831974	1.16593	-0.713571	0.475492	0.999854
BCKDHA	476.774	0.533991	0.564254	0.946366	0.343962	0.999854
BCKDHB	198.156	-0.436309	0.908878	-0.480052	0.63119	0.999854
BCKDK	353.863	-0.271042	0.607299	-0.446308	0.655375	0.999854
BCL10	588.041	0.215914	0.537856	0.401436	0.688099	0.999854
BCL11A	514.472	0.975436	0.582432	1.67476	0.0939804	0.970018
BCL11B	470.067	-3.55104	5.5883	-0.635442	0.52514	0.999854
BCL2	889.688	0.229651	0.642882	0.357222	0.720926	0.999854
BCL2A1	1930.79	0.424977	0.603385	0.704321	0.481233	0.999854
BCL2L1	313.448	0.233566	0.993629	0.235063	0.81416	0.999854
BCL2L10	573.087	0.557517	0.668903	0.833478	0.404575	0.999854
BCL2L11	987.559	0.670554	0.626013	1.07115	0.284101	0.999854
BCL2L12	156.755	-0.981585	1.4954	-0.656404	0.511564	0.999854
BCL2L13	242.356	-0.527748	0.80147	-0.658474	0.510233	0.999854
BCL2L14	199.712	-0.183021	1.14559	-0.159761	0.873069	0.999854
BCL2L2	308.46	-0.570145	0.760734	-0.749467	0.453576	0.999854
BCL3	31.4021	4.46457	5.6815	0.785809	0.43198	NA
BCL6	449.742	-0.592271	0.57231	-1.03488	0.300726	0.999854
BCL6B	450.709	-0.238572	0.800454	-0.298046	0.765668	0.999854
BCL7A	412.625	0.583075	0.766431	0.760766	0.446797	0.999854
BCL7B	648.883	1.38437	0.458734	3.01781	0.00254609	0.153474
BCL7C	340.567	0.350042	1.01706	0.34417	0.730719	0.999854
BCL9L	52.3298	8.67607	5.94912	1.45838	0.144736	NA
BCORL1	92.6137	-2.83292	4.12017	-0.687574	0.491721	0.999854
BCORL2	335.417	0.211223	1.77982	0.118677	0.905532	0.999854
BCR	9.73485	-7.391	5.77695	-1.2794	0.200758	NA
BCS1L	206.417	-1.27434	1.12875	-1.12898	0.258906	0.999854
BDH1	996.133	0.856452	0.705604	1.21379	0.224829	0.999854
BDH2	1271.35	0.655642	0.412032	1.59124	0.111555	0.999854
BDKRB1	975.338	0.881027	0.373348	2.3598	0.0182849	0.483763
BDKRB2	84.137	-10.5025	4.66352	-2.25206	0.0243186	0.571773
BEAN	145.788	-2.27971	1.19058	-1.91479	0.0555193	0.829119
BECN1	1152.18	-0.980889	1.00958	-0.971584	0.331257	0.999854
BEGAIN	97.875	-0.799584	4.27801	-0.186905	0.851735	0.999854
BEND2	132.417	0.843508	1.35256	0.623639	0.532864	0.999854
BEND4	200.736	-1.7598	3.50684	-0.50182	0.615794	0.999854
BEND5	730.949	0.287406	0.682593	0.42105	0.673718	0.999854
BEND6	922.782	0.475548	0.478313	0.994219	0.320116	0.999854
BEND7	70.1612	-1.76351	4.56807	-0.386052	0.699458	0.999854
BEST1	767.367	0.176469	0.723239	0.243998	0.807233	0.999854
BEST3	244.138	0.45164	0.9359	0.482573	0.629399	0.999854
BET1	676.276	-0.204426	0.522005	-0.391617	0.695342	0.999854
BET1L	1021.04	-0.337397	0.683052	-0.493955	0.621338	0.999854
BEX1	293.296	-0.0367542	1.2119	-0.0303278	0.975806	0.999854
BEX4	991.457	-0.277311	0.84696	-0.32742	0.743351	0.999854
BEX5	505.02	-0.377601	0.64236	-0.587834	0.556644	0.999854
BFAR	797.566	1.96776	0.479953	4.09989	4.13e-05	0.00792407
BFSP1	138.026	-11.2168	3.13372	-3.5794	0.000344378	0.0415171
BGLAP	159.59	-0.754067	1.16401	-0.647818	0.517103	0.999854
BGN	419.546	-1.53518	0.964711	-1.59133	0.111534	0.999854
BHLHB9	18.4267	-8.31152	5.77391	-1.43949	0.150011	NA
BHLHE22	319.285	-3.58298	2.44257	-1.46689	0.142405	0.999854
BHMT	353.637	1.1409	1.61467	0.706582	0.479827	0.999854
BHMT2	214.208	-1.24348	2.5368	-0.490175	0.62401	0.999854
BICC1	653.018	-2.16486	5.58772	-0.387431	0.698437	0.999854
BID	1591.74	0.18132	0.358495	0.50578	0.613011	0.999854
BIK	660.78	0.197786	0.477905	0.413861	0.678976	0.999854
BIN1	370.039	-0.359883	0.764298	-0.470867	0.637736	0.999854
BIN3	777.038	-0.207383	0.443872	-0.467213	0.640347	0.999854
BIRC2	134.569	0.0171441	3.08972	0.00554876	0.995573	0.999854
BIRC3	5.91045	-6.67115	5.78111	-1.15396	0.248518	NA
BIRC5	541.595	0.175668	0.905395	0.194024	0.846157	0.999854
BIRC7	487.816	0.351724	0.788679	0.445967	0.655621	0.999854
BIRC8	249.362	-2.63988	3.28396	-0.803869	0.421472	0.999854
BLCAP	76.0393	-0.510994	4.58761	-0.111386	0.911311	0.999854
BLK	343.362	1.72177	0.88696	1.94121	0.0522334	0.810103
BLMH	1083.16	0.342729	0.561854	0.609996	0.541865	0.999854
BLOC1S1	242.066	-0.940991	1.03151	-0.912247	0.361639	0.999854
BLOC1S2	1616.42	0.0347139	0.355383	0.0976801	0.922186	0.999854
BLVRA	966.227	0.150753	0.367277	0.410461	0.681468	0.999854
BLVRB	534.029	0.34436	0.497963	0.691538	0.489228	0.999854
BLZF1	0	NA	NA	NA	NA	NA
BMF	643.893	0.551935	0.485973	1.13573	0.256068	0.999854
BMP1	1584.8	1.16095	0.407096	2.85179	0.00434732	0.21633
BMP10	158.648	-1.28978	1.3531	-0.953207	0.340485	0.999854
BMP2	162.676	-1.987	3.64063	-0.545783	0.585215	0.999854
BMP2K	308.961	0.888276	2.82647	0.314271	0.753315	0.999854
BMP3	939.182	0.387481	0.52277	0.741207	0.458568	0.999854
BMP5	404.261	0.0765842	1.17393	0.0652375	0.947985	0.999854
BMP6	5.56277	-6.58369	5.78177	-1.1387	0.254829	NA
BMP7	467.644	0.457681	0.880103	0.520032	0.603041	0.999854
BMP8A	511.508	-1.20952	5.58777	-0.216459	0.82863	0.999854
BMPER	170.009	-0.117917	1.63661	-0.0720495	0.942562	0.999854
BMPR1B	61.9254	-0.200657	4.85447	-0.0413343	0.967029	0.999854
BMX	28.1615	-8.92341	5.77274	-1.54579	0.122156	NA
BNC1	1658.01	-1.61725	4.08124	-0.396264	0.69191	0.999854
BNC2	75.6001	-0.415556	4.60072	-0.0903242	0.92803	0.999854
BNIP1	34.4197	-9.2129	5.77233	-1.59604	0.110479	NA
BNIP2	66.5367	-0.553465	4.74224	-0.11671	0.90709	0.999854
BNIP3	220.776	-0.480886	3.54789	-0.135541	0.892184	0.999854
BNIP3L	447.087	0.253409	0.531578	0.476711	0.633568	0.999854
BNIPL	1347.99	0.0512142	0.430264	0.11903	0.905252	0.999854
BOD1	175.927	3.39233	1.13433	2.9906	0.00278433	0.161188
BOD1L	615.886	0.0682704	0.509408	0.134019	0.893387	0.999854
BOD1P	438.137	0.0313963	1.01415	0.0309583	0.975303	0.999854
BOK	1144.72	0.968711	0.856238	1.13136	0.257905	0.999854
BOLA1	357.211	0.131446	1.72408	0.0762411	0.939227	0.999854
BOLA2B	42.4162	-9.51427	5.77199	-1.64835	0.0992806	NA
BOLA3	1230.57	-0.974357	0.353287	-2.75797	0.00581607	0.253074
BOLL	1209.01	0.0699105	0.553678	0.126266	0.899522	0.999854
BOP1	291.634	0.871896	0.711369	1.22566	0.220327	0.999854
BORA	94.9148	-10.6765	4.27967	-2.49469	0.0126066	0.391039
BPESC1	416.775	0.254795	0.561557	0.453729	0.650024	0.999854
BPGM	373.505	1.1549	0.761825	1.51596	0.129529	0.999854
BPHL	641.656	-0.715181	0.555386	-1.28772	0.197844	0.999854
BPIFB4	0	NA	NA	NA	NA	NA
BPIFB6	590.993	-2.09541	5.58775	-0.375	0.70766	0.999854
BPIL1	217.646	-1.08299	1.47476	-0.734347	0.462737	0.999854
BPIL2	264.432	-0.546491	0.922783	-0.59222	0.553703	0.999854
BPIL3	159.08	-0.118782	1.52088	-0.078101	0.937748	0.999854
BPNT1	124.889	0.496453	1.43407	0.346184	0.729204	0.999854
BPY2B	464.733	-1.38064	0.864654	-1.59676	0.110319	0.999854
BRAF	174.741	-0.591995	1.00826	-0.587145	0.557107	0.999854
BRCA2	1029.68	-3.14016	1.41484	-2.21944	0.0264567	0.594804
BRCC3	141.552	0.580938	1.27797	0.454581	0.649411	0.999854
BRD1	316.098	-3.5426	3.06201	-1.15695	0.247292	0.999854
BRD2	15.6453	-8.07546	5.77452	-1.39846	0.161974	NA
BRD3	99.9529	0.80412	4.34124	0.185228	0.85305	0.999854
BRD4	126.342	1.58215	1.38243	1.14447	0.25243	0.999854
BRD7	25.7278	-8.79302	5.77295	-1.52314	0.127723	NA
BRD8	5.56277	-6.58369	5.78177	-1.1387	0.254829	NA
BRDT	356.581	-1.83963	5.58802	-0.329208	0.741998	0.999854
BRE	556.494	1.16403	0.615428	1.89142	0.058569	0.855063
BRF1	324.648	-0.659252	1.01857	-0.647231	0.517483	0.999854
BRF2	165.475	-0.781546	3.73325	-0.209348	0.834177	0.999854
BRI3	387.475	0.896208	1.31208	0.683046	0.494578	0.999854
BRI3BP	364.565	0.980476	2.08494	0.470266	0.638165	0.999854
BRIX1	147.056	-2.25363	3.69913	-0.609231	0.542372	0.999854
BRMS1	443.637	-0.52072	0.5753	-0.905129	0.365397	0.999854
BRMS1L	120.876	0.308425	1.36556	0.22586	0.82131	0.999854
BRP44	139.392	-1.23853	1.23152	-1.0057	0.31456	0.999854
BRP44L	188.943	-1.49617	1.05788	-1.41432	0.157269	0.999854
BRPF1	13.9069	-7.90555	5.77502	-1.36892	0.171024	NA
BRPF3	3.47673	-5.90569	5.35194	-1.10347	0.269824	NA
BRS3	294.776	-4.61799	2.90973	-1.58708	0.112494	0.999854
BRSK2	151.941	-0.754869	3.80981	-0.198138	0.842937	0.999854
BRUNOL4	265.563	-0.0455355	1.05312	-0.0432388	0.965511	0.999854
BRUNOL6	267.056	0.419698	1.01027	0.415433	0.677825	0.999854
BRWD1	475.992	0.25631	0.548879	0.466969	0.640522	0.999854
BRWD2	52.3551	0.88985	5.11347	0.174021	0.861849	NA
BSDC1	96.3055	-10.6975	4.23297	-2.52717	0.0114985	0.373509
BSG	279.208	0.0218583	1.08168	0.0202078	0.983878	0.999854
BSND	409.199	-0.166125	1.03552	-0.160427	0.872545	0.999854
BSPH1	258.961	0.597523	1.47024	0.406413	0.684439	0.999854
BSPRY	258.841	-0.842849	1.1021	-0.764768	0.44441	0.999854
BST1	447.443	-0.383274	0.530287	-0.722768	0.469822	0.999854
BST2	74.6315	-1.56261	4.51982	-0.345724	0.72955	0.999854
BTBD1	486.288	0.854464	0.531641	1.60722	0.108006	0.999854
BTBD10	139.471	-0.482662	2.75302	-0.175321	0.860828	0.999854
BTBD17	357.439	0.172168	0.889322	0.193595	0.846493	0.999854
BTBD2	335.747	-2.26516	5.58815	-0.405351	0.68522	0.999854
BTBD3	156.306	1.16434	1.1562	1.00704	0.313914	0.999854
BTBD7	480.887	-2.02773	2.36137	-0.858707	0.390502	0.999854
BTBD8	23.3613	0.45042	3.32197	0.135588	0.892147	NA
BTBD9	0	NA	NA	NA	NA	NA
BTC	968.215	0.221051	0.376243	0.587522	0.556853	0.999854
BTD	83.463	-3.1133	4.19317	-0.74247	0.457803	0.999854
BTF3	284.979	1.15848	0.755022	1.53437	0.124939	0.999854
BTF3L4	123.293	-0.434545	1.45009	-0.299667	0.764432	0.999854
BTG2	432.764	0.291622	1.52773	0.190885	0.848615	0.999854
BTG3	589.525	1.2532	1.01396	1.23595	0.216477	0.999854
BTG4	315.658	-0.642544	1.01089	-0.635623	0.525022	0.999854
BTK	10.0825	-7.44162	5.77673	-1.28821	0.197674	NA
BTN1A1	252.301	0.964657	0.964914	0.999733	0.31744	0.999854
BTN2A1	168.281	1.35805	1.61026	0.843374	0.39902	0.999854
BTN2A2	444.517	-0.15877	1.39074	-0.114162	0.909109	0.999854
BTN2A3P	97.7119	-2.01464	4.1641	-0.483811	0.62852	0.999854
BTN3A2	269.214	-1.04344	1.26729	-0.82336	0.410303	0.999854
BTN3A3	1814.8	0.552648	0.293638	1.88207	0.059826	0.861167
BTNL3	51.7527	-1.41256	4.97967	-0.283666	0.776666	NA
BTNL9	152.96	-1.05271	1.58052	-0.66605	0.505379	0.999854
BTRC	258.054	0.029909	1.14268	0.0261744	0.979118	0.999854
BUB1	13.9069	-7.90555	5.77502	-1.36892	0.171024	NA
BUB1B	0	NA	NA	NA	NA	NA
BUB3	704.389	0.47867	0.436699	1.09611	0.273031	0.999854
BUD31	195.89	-1.40489	3.5542	-0.395277	0.692638	0.999854
BVES	112.023	0.236635	4.1822	0.0565815	0.954879	0.999854
BXDC1	112.4	1.10433	2.94607	0.37485	0.707772	0.999854
BXDC5	663.756	0.769374	0.493169	1.56006	0.118746	0.999854
BYSL	1829.54	0.919855	0.270012	3.40672	0.000657477	0.0651571
BZW1	894.228	0.160427	0.597581	0.268461	0.788344	0.999854
BZW2	30.2476	-9.0265	5.77259	-1.56368	0.117892	NA
C10orf10	606.066	0.896928	0.806292	1.11241	0.265962	0.999854
C10orf104	2019.36	0.284984	0.42225	0.674918	0.499728	0.999854
C10orf107	84.1712	-2.23732	4.30366	-0.519866	0.603157	0.999854
C10orf111	158.143	-0.29576	2.99097	-0.0988843	0.92123	0.999854
C10orf116	502.014	0.0420324	0.757399	0.0554958	0.955743	0.999854
C10orf118	133.324	-0.217821	1.43878	-0.151393	0.879665	0.999854
C10orf12	131.008	2.42968	4.0789	0.595672	0.551394	0.999854
C10orf128	559.272	0.872876	0.502301	1.73776	0.082254	0.9394
C10orf2	201.071	0.411632	0.949796	0.43339	0.664731	0.999854
C10orf25	195.65	-0.262764	1.21176	-0.216845	0.828329	0.999854
C10orf26	426.356	0.671441	1.10357	0.608424	0.542906	0.999854
C10orf32	215.136	1.13125	3.63386	0.311307	0.755567	0.999854
C10orf35	520.754	0.571922	0.490306	1.16646	0.243429	0.999854
C10orf4	125.858	-11.0837	3.39375	-3.2659	0.00109115	0.0928331
C10orf46	282.235	0.30399	0.947655	0.320781	0.748376	0.999854
C10orf47	440.647	-0.410416	0.954965	-0.429771	0.667362	0.999854
C10orf53	48.2998	-0.390274	5.14144	-0.0759074	0.939493	NA
C10orf54	657.905	0.0129389	0.458388	0.028227	0.977481	0.999854
C10orf57	198.541	-0.628782	1.16922	-0.537781	0.590729	0.999854
C10orf58	353.939	0.245434	0.681403	0.360189	0.718706	0.999854
C10orf62	358.366	-0.0401858	0.792762	-0.0506909	0.959572	0.999854
C10orf72	198.448	-0.251664	3.62894	-0.0693493	0.944712	0.999854
C10orf78	733.315	0.0125353	0.423961	0.029567	0.976412	0.999854
C10orf79	352.697	0.286166	0.645349	0.443428	0.657456	0.999854
C10orf81	206.719	-0.477057	3.58893	-0.132925	0.894253	0.999854
C10orf82	106.434	-2.39972	1.66855	-1.43821	0.150374	0.999854
C10orf84	766.138	0.343165	0.482095	0.711819	0.476577	0.999854
C10orf88	29.8999	-9.00982	5.77261	-1.56079	0.118574	NA
C10orf90	583.956	-2.02033	2.58656	-0.781088	0.434751	0.999854
C10orf91	1459.5	0.975581	0.470905	2.07171	0.038292	0.696717
C10orf92	179.752	1.32532	1.02304	1.29547	0.195159	0.999854
C10orf93	265.035	0.768238	1.58953	0.483312	0.628874	0.999854
C10orf96	540.163	-3.2257	2.45572	-1.31355	0.188999	0.999854
C10orf99	475.746	1.2114	1.4597	0.829897	0.406597	0.999854
C11orf1	4.17208	-6.16867	5.78552	-1.06623	0.286321	NA
C11orf10	212.331	-0.568139	1.29852	-0.437527	0.661729	0.999854
C11orf16	403.536	0.715014	0.803624	0.889737	0.373607	0.999854
C11orf17	220.409	0.603064	1.47573	0.408653	0.682794	0.999854
C11orf31	97.4796	-1.623	4.20939	-0.385567	0.699817	0.999854
C11orf34	679.929	0.242481	0.590443	0.410677	0.681309	0.999854
C11orf39	918.729	0.779797	0.55118	1.41478	0.157134	0.999854
C11orf40	545.116	-2.18517	2.57271	-0.849366	0.395678	0.999854
C11orf42	162.419	0.565149	1.96964	0.28693	0.774166	0.999854
C11orf45	278.83	0.883622	0.707956	1.24813	0.211983	0.999854
C11orf48	861.216	1.4112	0.596634	2.36526	0.0180173	0.482137
C11orf49	47.1504	-0.223903	5.17516	-0.0432649	0.96549	NA
C11orf51	153.868	-1.38979	3.74927	-0.370683	0.710874	0.999854
C11orf52	170.401	0.982081	1.45346	0.675684	0.499241	0.999854
C11orf53	542.267	-0.338013	0.768985	-0.439558	0.660257	0.999854
C11orf54	13.2116	-7.83155	5.77526	-1.35605	0.175083	NA
C11orf55	86.2742	0.435018	4.49309	0.0968193	0.92287	0.999854
C11orf58	708.345	0.97129	0.509808	1.90521	0.0567532	0.840091
C11orf59	458.291	0.401284	0.541508	0.74105	0.458663	0.999854
C11orf60	108.163	0.207725	4.22369	0.0491809	0.960775	0.999854
C11orf61	47.6313	-9.68155	5.77183	-1.67738	0.0934681	NA
C11orf63	669.494	0.562736	0.634654	0.886682	0.37525	0.999854
C11orf64	18.079	-8.28404	5.77398	-1.43472	0.151367	NA
C11orf65	52.1724	-2.22022	4.8786	-0.455093	0.649042	NA
C11orf66	288.893	-0.0545595	0.951128	-0.0573629	0.954256	0.999854
C11orf67	178.575	-0.158894	1.11336	-0.142716	0.886515	0.999854
C11orf68	820.766	0.973988	0.758805	1.28358	0.199288	0.999854
C11orf70	633.197	-0.660579	0.549298	-1.20259	0.229137	0.999854
C11orf71	1750.77	0.021419	0.487823	0.0439073	0.964978	0.999854
C11orf72	523.758	0.414361	1.23	0.336879	0.736208	0.999854
C11orf73	1758.17	0.173943	0.29952	0.580738	0.561417	0.999854
C11orf74	1026.29	0.425073	0.51228	0.829767	0.40667	0.999854
C11orf75	434.535	0.345156	0.663224	0.520422	0.60277	0.999854
C11orf76	124.377	0.426586	1.413	0.301901	0.762727	0.999854
C11orf79	622.937	0.883757	0.718778	1.22953	0.218874	0.999854
C11orf83	593.112	0.229583	0.457872	0.501413	0.61608	0.999854
C11orf84	156.47	0.863844	1.22436	0.705546	0.480471	0.999854
C11orf85	944.352	0.512354	0.858181	0.597023	0.550492	0.999854
C11orf87	300.474	1.11601	1.18898	0.938624	0.347924	0.999854
C11orf92	768.765	0.0533307	0.779732	0.0683963	0.94547	0.999854
C12orf10	777.422	1.09133	0.779405	1.40021	0.161452	0.999854
C12orf11	64.7486	-0.84114	4.7515	-0.177026	0.859488	0.999854
C12orf12	483.186	-0.217844	0.512159	-0.425345	0.670585	0.999854
C12orf23	231.013	2.22989	1.03438	2.15577	0.0311016	0.642583
C12orf24	677.492	-0.0379616	0.889047	-0.0426993	0.965941	0.999854
C12orf26	56.3231	-9.92336	5.77163	-1.71934	0.0855534	0.9394
C12orf29	410.266	-2.90216	5.58816	-0.51934	0.603524	0.999854
C12orf30	130.13	2.86743	4.09336	0.700508	0.48361	0.999854
C12orf33	286.193	-0.0905958	2.56287	-0.0353493	0.971801	0.999854
C12orf39	349.472	-1.15757	0.892456	-1.29706	0.194609	0.999854
C12orf4	55.7006	-0.996074	4.92723	-0.202157	0.839794	0.999854
C12orf40	0	NA	NA	NA	NA	NA
C12orf41	222.281	-0.612499	1.35989	-0.450402	0.65242	0.999854
C12orf42	575.387	0.45641	1.31443	0.347231	0.728418	0.999854
C12orf43	214.461	0.715344	1.25124	0.571706	0.567521	0.999854
C12orf44	57.2543	0.942492	5.00541	0.188295	0.850646	0.999854
C12orf45	170.316	0.438886	1.18936	0.369011	0.712119	0.999854
C12orf48	91.1547	-2.68518	4.1556	-0.646161	0.518175	0.999854
C12orf49	236.451	-1.34919	2.17191	-0.621199	0.534469	0.999854
C12orf5	68.5784	0.298941	2.47567	0.120752	0.903888	0.999854
C12orf50	44.0362	0.115437	5.26829	0.0219116	0.982518	NA
C12orf52	360.991	-1.19399	1.33045	-0.897432	0.369488	0.999854
C12orf54	192.997	0.329619	0.926203	0.355882	0.721929	0.999854
C12orf57	474.808	0.190878	0.902643	0.211465	0.832524	0.999854
C12orf59	1061.77	0.122896	0.477611	0.257314	0.796936	0.999854
C12orf60	1420.61	0.200303	0.36712	0.545606	0.585337	0.999854
C12orf61	401.304	0.548984	1.84813	0.297047	0.76643	0.999854
C12orf62	334.413	0.44032	1.62931	0.27025	0.786968	0.999854
C12orf65	1243.56	-0.383485	0.794279	-0.482809	0.629231	0.999854
C12orf68	530.397	0.424906	0.565591	0.75126	0.452496	0.999854
C12orf72	321.164	-0.366017	1.34065	-0.273014	0.784842	0.999854
C12orf75	212.5	-0.321086	1.19922	-0.267746	0.788895	0.999854
C13orf1	64.2336	-0.385536	4.79431	-0.0804154	0.935907	0.999854
C13orf15	580.351	-0.124954	1.17941	-0.105947	0.915625	0.999854
C13orf16	375.247	0.0348504	0.58271	0.0598075	0.952309	0.999854
C13orf18	661.791	-0.359861	1.21208	-0.296897	0.766545	0.999854
C13orf26	231.901	0.182446	0.920457	0.198213	0.842879	0.999854
C13orf27	108.706	0.240009	1.51391	0.158537	0.874034	0.999854
C13orf29	586.266	-0.0684114	0.841291	-0.0813171	0.93519	0.999854
C13orf3	23.6418	-8.67104	5.77316	-1.50196	0.133108	NA
C13orf34	287.623	1.03795	0.779202	1.33206	0.18284	0.999854
C13orf35	204.848	1.18852	1.44758	0.82104	0.411623	0.999854
C13orf36	331.376	0.71959	0.904199	0.795831	0.42613	0.999854
C13orf37	141.496	-0.0843949	1.94528	-0.0433845	0.965395	0.999854
C13orf39	43.1115	-9.53773	5.77197	-1.65242	0.0984485	NA
C14orf1	174.913	-1.47981	1.088	-1.36012	0.173791	0.999854
C14orf100	746.457	-0.0610697	0.494283	-0.123552	0.90167	0.999854
C14orf106	37.4237	8.19241	5.94954	1.37698	0.168518	NA
C14orf115	40.403	0.155893	5.3527	0.0291243	0.976765	NA
C14orf118	842.965	-0.229345	0.797205	-0.287686	0.773587	0.999854
C14orf119	395.977	0.256795	0.80307	0.319766	0.749146	0.999854
C14orf126	494.874	0.557225	0.547684	1.01742	0.308953	0.999854
C14orf128	185.687	-0.107702	2.33508	-0.0461236	0.963212	0.999854
C14orf129	96.5028	-1.33856	4.24584	-0.315264	0.752561	0.999854
C14orf132	288.454	-0.480937	1.30342	-0.368981	0.712142	0.999854
C14orf135	131.626	0.63936	4.02482	0.158854	0.873784	0.999854
C14orf139	534.594	-0.340167	1.0874	-0.312827	0.754412	0.999854
C14orf143	222.183	-0.931976	0.876996	-1.06269	0.287922	0.999854
C14orf147	302.231	-0.995616	3.35837	-0.296458	0.76688	0.999854
C14orf149	1119.36	-0.300487	0.572468	-0.524897	0.599655	0.999854
C14orf153	1381.9	0.51172	0.763591	0.670149	0.502763	0.999854
C14orf156	227.443	-0.362706	0.827912	-0.438097	0.661316	0.999854
C14orf159	0	NA	NA	NA	NA	NA
C14orf169	128.806	-0.395688	1.44117	-0.27456	0.783654	0.999854
C14orf177	74.9032	1.46693	4.6947	0.312465	0.754688	0.999854
C14orf179	441.001	1.02633	0.824251	1.24517	0.213069	0.999854
C14orf2	217.138	1.5517	0.911717	1.70195	0.0887649	0.956597
C14orf21	178.081	0.555869	1.05835	0.52522	0.59943	0.999854
C14orf28	108.561	-1.05305	4.13739	-0.25452	0.799094	0.999854
C14orf37	148.111	-0.932183	2.97903	-0.312915	0.754345	0.999854
C14orf45	240.563	0.00606115	1.23075	0.00492476	0.996071	0.999854
C14orf48	235.795	0.69551	3.56624	0.195026	0.845372	0.999854
C14orf50	208.059	0.205532	0.924591	0.222295	0.824084	0.999854
C14orf68	39.9824	-9.42903	5.77208	-1.63356	0.102352	NA
C14orf70	337.329	0.954403	0.877225	1.08798	0.276605	0.999854
C14orf80	539.944	0.646332	0.481033	1.34363	0.179067	0.999854
C14orf93	921.845	0.887976	0.850848	1.04364	0.296653	0.999854
C15orf21	1147.32	0.650992	0.342201	1.90236	0.0571236	0.844505
C15orf24	291.508	1.09533	0.916604	1.19499	0.232093	0.999854
C15orf26	367.084	-0.151538	0.67267	-0.225278	0.821763	0.999854
C15orf29	207.223	-0.970747	3.55553	-0.273024	0.784834	0.999854
C15orf33	183.142	-0.80923	1.68944	-0.478993	0.631944	0.999854
C15orf38	597.29	-0.365197	0.980891	-0.372312	0.709661	0.999854
C15orf41	145.619	-1.48074	3.78845	-0.390857	0.695903	0.999854
C15orf43	77.5566	2.12085	4.66765	0.454373	0.649561	0.999854
C15orf44	107.006	-1.11456	4.14881	-0.268646	0.788202	0.999854
C15orf48	311.244	1.77672	0.8499	2.0905	0.0365725	0.676707
C15orf49	6.60579	-6.8316	5.78	-1.18194	0.23723	NA
C15orf5	725.706	1.06332	0.424961	2.50216	0.0123437	0.385954
C15orf57	353.997	-1.01062	5.58798	-0.180855	0.856481	0.999854
C15orf63	382.634	0.167696	0.717704	0.233656	0.815252	0.999854
C16orf11	278.027	2.14934	1.58963	1.3521	0.176343	0.999854
C16orf13	122.71	0.105235	1.37454	0.0765606	0.938973	0.999854
C16orf14	888.421	-0.0384893	0.416641	-0.09238	0.926396	0.999854
C16orf3	193.983	-0.50945	1.04154	-0.489132	0.624748	0.999854
C16orf45	454.024	0.0970334	0.552201	0.175721	0.860513	0.999854
C16orf48	383.652	-0.269652	1.18274	-0.22799	0.819654	0.999854
C16orf5	198.083	0.604447	3.67297	0.164566	0.869285	0.999854
C16orf53	207.591	-1.15912	3.53691	-0.327722	0.743122	0.999854
C16orf54	637.903	0.725524	0.447343	1.62185	0.104835	0.999854
C16orf57	581.568	-0.228761	0.660121	-0.346544	0.728934	0.999854
C16orf58	305.859	-0.895912	1.18965	-0.753087	0.451397	0.999854
C16orf59	360.731	-0.0506474	1.0333	-0.0490152	0.960907	0.999854
C16orf62	10.0825	-7.44162	5.77673	-1.28821	0.197674	NA
C16orf63	450.647	0.401046	1.21901	0.328993	0.742161	0.999854
C16orf65	447.274	1.05889	1.09435	0.967598	0.333245	0.999854
C16orf67	656.273	0.0595678	0.617926	0.0963996	0.923203	0.999854
C16orf68	383.559	0.117838	0.952688	0.12369	0.901561	0.999854
C16orf70	125.327	0.381121	1.9878	0.19173	0.847954	0.999854
C16orf73	168.907	0.656426	1.04949	0.625473	0.531661	0.999854
C16orf74	754.746	0.605302	1.01356	0.597206	0.55037	0.999854
C16orf75	131.233	0.826932	1.7797	0.464646	0.642185	0.999854
C16orf78	24.6848	-8.73332	5.77305	-1.51277	0.130337	NA
C16orf79	1127.68	0.418621	0.465518	0.899259	0.368515	0.999854
C16orf80	261.021	1.80467	1.34877	1.33801	0.180892	0.999854
C16orf87	44.5179	0.410641	5.27142	0.0778996	0.937908	NA
C16orf91	58.4225	-2.62981	3.29896	-0.797163	0.425356	0.999854
C16orf92	315.381	0.082211	0.694974	0.118294	0.905835	0.999854
C16orf94	844.429	-0.0883705	1.15851	-0.0762794	0.939197	0.999854
C16orf95	297.221	-1.79258	3.29972	-0.543252	0.586956	0.999854
C17orf101	506.515	0.203896	1.26815	0.160783	0.872264	0.999854
C17orf103	765.62	-0.897574	0.436253	-2.05746	0.0396417	0.710997
C17orf28	122.726	-2.2596	3.87815	-0.582648	0.56013	0.999854
C17orf37	881.908	0.594518	0.656126	0.906103	0.364881	0.999854
C17orf42	282.489	-1.84538	0.922539	-2.00033	0.045465	0.763891
C17orf46	136.794	0.153815	1.3034	0.118011	0.906059	0.999854
C17orf47	385.867	0.154699	1.01077	0.15305	0.878359	0.999854
C17orf48	249.682	-1.39553	3.41546	-0.408593	0.682839	0.999854
C17orf49	719.656	-0.208571	0.491211	-0.424605	0.671125	0.999854
C17orf50	162.676	-1.987	3.64063	-0.545783	0.585215	0.999854
C17orf51	371.753	-0.24586	0.911864	-0.269624	0.78745	0.999854
C17orf53	16.3406	-8.13819	5.77435	-1.40937	0.158726	NA
C17orf55	624.518	1.53069	0.508809	3.00838	0.00262647	0.155425
C17orf56	292.27	0.256862	0.959178	0.267793	0.788858	0.999854
C17orf57	234.089	0.421874	2.62948	0.16044	0.872534	0.999854
C17orf58	286.409	-0.0890078	0.933348	-0.0953641	0.924026	0.999854
C17orf61	302.878	0.201515	1.36616	0.147504	0.882734	0.999854
C17orf62	415.865	0.0917322	0.898616	0.102082	0.918692	0.999854
C17orf63	169.964	1.41928	3.8114	0.372378	0.709611	0.999854
C17orf64	525.533	-0.000586659	0.696639	-0.000842127	0.999328	0.999854
C17orf66	187.429	0.168331	1.49522	0.112579	0.910364	0.999854
C17orf67	1889.68	0.357117	0.5097	0.700642	0.483526	0.999854
C17orf75	652.488	0.694413	0.570106	1.21804	0.223208	0.999854
C17orf77	997.626	-1.17779	0.687812	-1.71238	0.0868272	0.9463
C17orf78	316.224	0.399574	0.948239	0.421386	0.673474	0.999854
C17orf79	505.855	-0.415045	2.70952	-0.15318	0.878256	0.999854
C17orf81	451.447	0.305633	0.689407	0.443328	0.657529	0.999854
C17orf82	557.12	0.602354	0.753183	0.799744	0.423859	0.999854
C17orf85	36.158	-9.28398	5.77225	-1.60838	0.107751	NA
C17orf91	263.683	0.65279	0.762487	0.856133	0.391924	0.999854
C18orf1	1531.6	0.193776	0.45134	0.429335	0.667679	0.999854
C18orf10	145.147	2.19891	1.33642	1.64538	0.0998922	0.990788
C18orf19	105.912	0.186318	4.24705	0.0438701	0.965008	0.999854
C18orf22	316.727	-0.730057	0.964974	-0.756556	0.449316	0.999854
C18orf23	103.065	-0.321527	4.25084	-0.0756384	0.939707	0.999854
C18orf25	1168.62	-0.289562	0.883959	-0.327574	0.743234	0.999854
C18orf26	14.95	-8.00988	5.77471	-1.38706	0.165423	NA
C18orf32	755.04	-0.525824	0.5245	-1.00252	0.316091	0.999854
C18orf34	22.2511	-8.58358	5.77333	-1.48676	0.137077	NA
C18orf54	235.803	-0.561649	3.50555	-0.160217	0.87271	0.999854
C18orf55	25.7278	-8.79302	5.77295	-1.52314	0.127723	NA
C18orf56	99.4197	-0.469869	1.67982	-0.279715	0.779696	0.999854
C18orf8	297.319	-0.0298156	0.745782	-0.039979	0.96811	0.999854
C19orf10	594.268	0.373473	0.503598	0.741608	0.458325	0.999854
C19orf12	228.611	-0.70254	0.823773	-0.852831	0.393753	0.999854
C19orf18	542.183	1.16083	0.61684	1.88191	0.0598488	0.861167
C19orf2	172.476	0.616533	1.49907	0.411276	0.68087	0.999854
C19orf21	3.12906	-5.75373	4.92062	-1.16931	0.242278	NA
C19orf22	86.0435	0.0129742	1.95307	0.00664296	0.9947	0.999854
C19orf23	253.848	0.844777	0.902721	0.935813	0.34937	0.999854
C19orf25	505.99	0.747311	0.841961	0.887584	0.374765	0.999854
C19orf26	18.7744	-8.33848	5.77385	-1.44418	0.148688	NA
C19orf28	324.039	-0.132459	5.58813	-0.0237037	0.981089	0.999854
C19orf33	504.11	-0.623825	1.01728	-0.61323	0.539725	0.999854
C19orf36	543.114	0.146839	0.478078	0.307145	0.758733	0.999854
C19orf39	571.233	1.00881	0.481697	2.09428	0.0362351	0.672593
C19orf40	597.347	0.268448	0.649542	0.413288	0.679396	0.999854
C19orf43	172.222	-0.699728	1.16499	-0.600629	0.548087	0.999854
C19orf44	265.017	0.0349819	0.944768	0.037027	0.970463	0.999854
C19orf45	107.083	-10.8505	3.89067	-2.78887	0.0052893	0.240035
C19orf46	220.028	-0.950485	0.837969	-1.13427	0.25668	0.999854
C19orf47	911.256	0.0791669	0.612718	0.129206	0.897194	0.999854
C19orf48	242.173	0.301865	0.832667	0.362528	0.716957	0.999854
C19orf50	771.047	-0.291702	1.05112	-0.277516	0.781384	0.999854
C19orf51	390.081	1.30348	0.665744	1.95792	0.0502389	0.801492
C19orf52	55.5161	-1.82227	4.85121	-0.375633	0.70719	0.999854
C19orf53	319.38	-0.219401	0.72781	-0.301454	0.763068	0.999854
C19orf54	743.535	0.13537	0.594313	0.227775	0.819821	0.999854
C19orf56	420.373	-0.992626	0.875994	-1.13314	0.257155	0.999854
C19orf6	214.578	1.35355	0.956466	1.41516	0.157023	0.999854
C19orf61	400.325	0.791977	0.933767	0.848153	0.396353	0.999854
C19orf62	678.196	-0.159486	0.564408	-0.282573	0.777504	0.999854
C19orf63	223.73	-0.984213	1.3387	-0.735199	0.462218	0.999854
C19orf66	659.061	0.403533	0.585647	0.689039	0.490799	0.999854
C19orf68	86.7077	1.66342	4.52866	0.36731	0.713388	0.999854
C19orf70	997.86	-0.0187412	0.407984	-0.0459361	0.963361	0.999854
C19orf73	784.416	0.571494	0.635346	0.899501	0.368386	0.999854
C1D	147.671	-0.171331	1.39166	-0.123113	0.902018	0.999854
C1GALT1C1	145.252	-2.74917	3.64716	-0.753783	0.450979	0.999854
C1orf101	116.195	0.00781514	1.41372	0.00552806	0.995589	0.999854
C1orf103	151.719	0.0368221	1.82986	0.0201229	0.983945	0.999854
C1orf104	256.747	-0.0684438	1.09226	-0.0626627	0.950035	0.999854
C1orf105	567.248	0.292392	0.652379	0.448194	0.654013	0.999854
C1orf107	256.29	1.07999	0.801641	1.34722	0.17791	0.999854
C1orf109	709.739	0.036599	0.683779	0.0535246	0.957314	0.999854
C1orf111	25.3802	-8.7734	5.77298	-1.51973	0.128578	NA
C1orf112	129.993	0.615429	1.59808	0.385105	0.700159	0.999854
C1orf114	187.178	0.293478	1.35948	0.215875	0.829085	0.999854
C1orf115	305.596	-1.03614	1.66666	-0.621687	0.534148	0.999854
C1orf116	290.273	0.193442	1.07373	0.180158	0.857028	0.999854
C1orf123	914.947	-0.0509695	0.709593	-0.0718292	0.942738	0.999854
C1orf124	440.794	0.785974	0.620473	1.26673	0.205251	0.999854
C1orf126	605.594	-0.436633	0.510321	-0.855604	0.392217	0.999854
C1orf128	589.276	0.481197	0.90176	0.533619	0.593605	0.999854
C1orf130	50.065	-9.75344	5.77177	-1.68985	0.0910558	NA
C1orf131	378.203	0.275513	0.922877	0.298537	0.765294	0.999854
C1orf135	567.807	-0.534623	0.684395	-0.781162	0.434707	0.999854
C1orf137	153.543	-1.35708	1.40794	-0.963875	0.335108	0.999854
C1orf14	23.6632	-0.0296059	5.59911	-0.0052876	0.995781	NA
C1orf144	176.713	0.678315	1.3187	0.51438	0.606987	0.999854
C1orf146	276.835	-0.0934131	1.41955	-0.0658046	0.947533	0.999854
C1orf150	216.373	0.0151703	1.03327	0.0146818	0.988286	0.999854
C1orf157	424.043	1.55843	0.622511	2.50346	0.0122986	0.385954
C1orf158	335.189	0.593167	0.845189	0.701816	0.482794	0.999854
C1orf159	393.073	0.29093	0.722621	0.402604	0.68724	0.999854
C1orf162	417.63	0.340823	1.30189	0.261791	0.793483	0.999854
C1orf168	31.2906	-9.07541	5.77252	-1.57218	0.11591	NA
C1orf174	467.177	0.488806	1.34314	0.363928	0.715912	0.999854
C1orf177	678.385	-0.575163	0.781022	-0.736424	0.461473	0.999854
C1orf182	642.549	0.63975	0.443434	1.44272	0.1491	0.999854
C1orf183	825.649	0.279086	0.543617	0.513388	0.60768	0.999854
C1orf186	371.244	-0.680426	1.02147	-0.666123	0.505333	0.999854
C1orf187	938.703	0.559415	0.797448	0.701507	0.482986	0.999854
C1orf189	310.497	0.403405	1.15687	0.348704	0.727311	0.999854
C1orf192	63.6927	0.886572	4.86843	0.182106	0.855499	0.999854
C1orf198	186.389	-0.0277759	1.10614	-0.0251106	0.979967	0.999854
C1orf201	401.17	-0.73447	1.12709	-0.65165	0.514627	0.999854
C1orf21	290.169	-0.594244	1.65808	-0.358394	0.720049	0.999854
C1orf210	1574.31	-0.420027	0.449786	-0.933838	0.350388	0.999854
C1orf211	764.708	-0.585933	0.45844	-1.2781	0.201213	0.999854
C1orf212	568.212	0.313092	0.510744	0.613011	0.539869	0.999854
C1orf213	273.107	0.219438	0.87924	0.249577	0.802914	0.999854
C1orf223	556.901	0.674988	0.48082	1.40383	0.160371	0.999854
C1orf228	188.004	-0.367044	1.02627	-0.35765	0.720605	0.999854
C1orf229	223.27	-2.9342	3.30334	-0.888254	0.374404	0.999854
C1orf230	693.898	-0.316927	0.721045	-0.439538	0.660272	0.999854
C1orf25	212.535	0.0509774	2.89249	0.017624	0.985939	0.999854
C1orf26	342.938	1.43433	0.716968	2.00055	0.0454405	0.763891
C1orf27	421.708	1.28929	0.871766	1.47895	0.139155	0.999854
C1orf31	429.18	0.588742	0.604023	0.974702	0.329708	0.999854
C1orf35	1038.2	0.499968	0.622708	0.802894	0.422036	0.999854
C1orf43	646.205	-0.636889	1.01407	-0.628052	0.52997	0.999854
C1orf49	225.625	-0.306906	0.841071	-0.364899	0.715187	0.999854
C1orf51	109.092	0.24727	1.61289	0.153308	0.878155	0.999854
C1orf55	46.2577	-2.42779	4.98461	-0.487058	0.626217	NA
C1orf56	367.02	0.233464	1.27683	0.182846	0.854919	0.999854
C1orf57	394.331	1.55433	0.570636	2.72386	0.00645241	0.267569
C1orf59	2.78139	-5.58385	4.44461	-1.25632	0.209001	NA
C1orf61	314.614	-1.27214	1.55391	-0.818668	0.412976	0.999854
C1orf62	8.69183	-7.22751	5.77772	-1.25093	0.210961	NA
C1orf63	1580.31	0.282799	0.509616	0.554925	0.578946	0.999854
C1orf64	379.134	-0.330719	0.894272	-0.36982	0.711517	0.999854
C1orf65	306.712	0.258824	0.671401	0.385499	0.699868	0.999854
C1orf71	219.404	-0.315	0.843456	-0.373464	0.708803	0.999854
C1orf74	227.467	-1.00764	1.30511	-0.772069	0.440074	0.999854
C1orf77	719.344	-0.0756886	0.43596	-0.173614	0.862169	0.999854
C1orf83	115.698	1.27452	4.18468	0.304569	0.760695	0.999854
C1orf84	735.252	-0.0612068	1.12836	-0.0542438	0.956741	0.999854
C1orf87	12.1686	-7.71291	5.77566	-1.33542	0.18174	NA
C1orf88	2226.01	0.774719	0.609526	1.27102	0.203722	0.999854
C1orf91	282.563	-0.458635	0.728603	-0.629471	0.529041	0.999854
C1orf92	299.812	2.17425	0.838855	2.59193	0.00954396	0.337182
C1orf94	749.222	0.291576	0.431095	0.676363	0.49881	0.999854
C1orf96	174.278	-0.622101	1.18087	-0.526817	0.598321	0.999854
C1orf97	237.499	-2.64946	3.30715	-0.801132	0.423055	0.999854
C1QA	167.529	-0.964909	1.03971	-0.928059	0.353377	0.999854
C1QB	330.926	0.856215	0.656585	1.30404	0.192219	0.999854
C1QBP	308.792	0.848789	1.45458	0.583531	0.559536	0.999854
C1QC	682.276	0.842018	0.903027	0.93244	0.351109	0.999854
C1QL1	388.152	-0.297845	1.09999	-0.270771	0.786567	0.999854
C1QL2	337.894	1.72086	0.86894	1.98041	0.0476571	0.782727
C1QL3	242.731	-1.08203	0.781825	-1.38398	0.166363	0.999854
C1QTNF1	348.357	0.80454	0.704005	1.1428	0.25312	0.999854
C1QTNF2	641.414	0.063651	0.547052	0.116353	0.907373	0.999854
C1QTNF3	1129.89	0.474526	0.336201	1.41143	0.158117	0.999854
C1QTNF4	12.8639	-7.79308	5.77538	-1.34936	0.177221	NA
C1QTNF6	485.606	-0.791509	0.694108	-1.14032	0.254151	0.999854
C1QTNF7	350.11	-0.283639	0.89706	-0.316187	0.751861	0.999854
C1QTNF8	845.095	-0.0813873	0.503097	-0.161773	0.871485	0.999854
C1QTNF9	513.305	0.340301	0.501283	0.67886	0.497227	0.999854
C1R	131.253	0.0665179	1.58401	0.0419934	0.966504	0.999854
C1RL	585.053	-1.09813	2.66042	-0.412766	0.679778	0.999854
C1S	283.743	1.22268	1.72309	0.709587	0.47796	0.999854
C2	696.713	0.976639	0.964215	1.01289	0.311115	0.999854
C20orf11	110.519	-0.599156	1.66525	-0.3598	0.718997	0.999854
C20orf111	219.532	0.878617	0.905782	0.970009	0.332042	0.999854
C20orf112	508.703	0.317304	0.848772	0.373839	0.708524	0.999854
C20orf114	1204.14	0.66575	0.496965	1.33963	0.180365	0.999854
C20orf132	105.168	0.500347	4.26961	0.117188	0.906711	0.999854
C20orf134	88.3932	-0.398464	2.98839	-0.133337	0.893927	0.999854
C20orf141	219.014	-0.415241	0.851177	-0.487843	0.625661	0.999854
C20orf144	338.726	-1.18898	2.08026	-0.571552	0.567625	0.999854
C20orf152	420.759	0.0345226	0.683014	0.0505445	0.959688	0.999854
C20orf160	487.178	-0.43428	0.991157	-0.438155	0.661274	0.999854
C20orf166	977.202	0.519132	0.710658	0.730496	0.465087	0.999854
C20orf177	2.08604	-5.16888	3.3558	-1.54028	0.123492	NA
C20orf185	73.2473	-0.291935	4.64205	-0.0628893	0.949855	0.999854
C20orf186	444.02	-0.401585	0.825897	-0.486241	0.626796	0.999854
C20orf19	173.261	0.994073	3.78367	0.262727	0.792761	0.999854
C20orf195	168.826	-0.498299	1.03985	-0.479203	0.631794	0.999854
C20orf200	639.534	0.6866	0.443759	1.54723	0.121807	0.999854
C20orf201	134.514	-0.648531	1.28038	-0.506514	0.612496	0.999854
C20orf24	523.238	-0.236915	0.880296	-0.269132	0.787828	0.999854
C20orf27	154.062	0.206022	3.85403	0.0534563	0.957368	0.999854
C20orf29	643.217	-0.220399	0.718549	-0.306728	0.75905	0.999854
C20orf3	183.085	-1.33792	2.85149	-0.469201	0.638926	0.999854
C20orf30	348.315	-0.879354	2.48419	-0.35398	0.723354	0.999854
C20orf39	676.334	-0.712298	0.47275	-1.50671	0.131885	0.999854
C20orf4	463.589	0.970994	0.975045	0.995845	0.319326	0.999854
C20orf43	1347.63	-0.686036	0.355524	-1.92965	0.0536505	0.819346
C20orf54	267.776	0.108744	0.823622	0.132032	0.894959	0.999854
C20orf7	320.174	-0.733192	0.678707	-1.08028	0.280018	0.999854
C20orf70	113.758	-0.0184101	4.1519	-0.00443415	0.996462	0.999854
C20orf71	223.229	-0.217098	1.53913	-0.141053	0.887828	0.999854
C20orf72	120.871	-1.59191	3.96845	-0.401142	0.688315	0.999854
C20orf79	496.195	0.855501	0.543802	1.57319	0.115676	0.999854
C20orf82	289.071	-2.05259	1.02798	-1.99673	0.0458549	0.766225
C21orf119	23.6418	-8.67104	5.77316	-1.50196	0.133108	NA
C21orf136	1442.7	0.569048	0.297177	1.91484	0.0555126	0.829119
C21orf2	292.854	-0.24937	1.12976	-0.220727	0.825305	0.999854
C21orf29	347.733	-0.0297803	1.25036	-0.0238174	0.980998	0.999854
C21orf33	1374.67	0.169244	0.665268	0.254399	0.799187	0.999854
C21orf34	559.119	-0.0558999	0.877855	-0.0636778	0.949227	0.999854
C21orf37	242.588	0.305294	1.31835	0.231573	0.81687	0.999854
C21orf45	230.523	-0.530012	1.27347	-0.416194	0.677268	0.999854
C21orf49	732.1	0.941359	0.620668	1.51669	0.129346	0.999854
C21orf56	391.318	-0.0733156	0.834708	-0.0878339	0.930009	0.999854
C21orf57	474.846	0.216056	0.59971	0.360267	0.718647	0.999854
C21orf59	257.842	2.47998	0.776686	3.19303	0.00140788	0.107606
C21orf62	389.522	-3.25233	0.797692	-4.07718	4.56e-05	0.00859808
C21orf63	584.556	1.57929	0.820299	1.92526	0.0541974	0.822029
C21orf66	38.1935	-0.52675	5.3659	-0.0981662	0.9218	NA
C21orf7	327.151	0.729643	1.17889	0.618924	0.535966	0.999854
C21orf70	475.075	0.738922	0.693357	1.06572	0.286551	0.999854
C21orf81	597.287	0.227921	0.644039	0.353894	0.723418	0.999854
C21orf82	565.586	0.295047	0.510688	0.577744	0.563437	0.999854
C21orf84	333.898	1.0101	0.867689	1.16413	0.244373	0.999854
C21orf91	93.7959	-1.86117	4.22824	-0.440176	0.65981	0.999854
C21orf94	625.302	0.137666	0.450413	0.305644	0.759876	0.999854
C22orf13	721.412	0.0429251	0.688725	0.0623256	0.950304	0.999854
C22orf15	231.522	-0.75714	0.80823	-0.936787	0.348868	0.999854
C22orf25	824.429	-0.125761	0.687796	-0.182846	0.854919	0.999854
C22orf26	336.17	1.05076	1.19802	0.877078	0.380444	0.999854
C22orf28	136.389	3.14406	1.7413	1.80558	0.0709839	0.905187
C22orf31	79.1245	0.581495	4.6011	0.126382	0.89943	0.999854
C22orf32	230.22	-0.595682	1.12569	-0.529171	0.596687	0.999854
C22orf33	570.96	0.138288	0.762906	0.181265	0.85616	0.999854
C22orf39	287.228	0.665601	0.701023	0.94947	0.342382	0.999854
C22orf40	171.653	0.545167	1.12548	0.484385	0.628113	0.999854
C22orf42	303.039	-1.45514	3.32291	-0.437911	0.661451	0.999854
C22orf43	292.45	-0.769076	0.977783	-0.786551	0.431545	0.999854
C22orf9	1443.15	0.582606	0.694277	0.839155	0.401382	0.999854
C2CD2	530.862	-0.336832	0.622483	-0.54111	0.588431	0.999854
C2CD2L	19.122	-8.36495	5.77379	-1.44878	0.147399	NA
C2CD4B	0	NA	NA	NA	NA	NA
C2orf15	432.793	1.22781	0.889017	1.38109	0.167252	0.999854
C2orf18	108.161	1.03564	1.48584	0.69701	0.485797	0.999854
C2orf24	52.1123	-1.38933	4.97094	-0.27949	0.779869	NA
C2orf27A	769.583	0.368373	0.811958	0.453685	0.650056	0.999854
C2orf27B	394.079	0.216626	0.899616	0.240798	0.809712	0.999854
C2orf28	31.8013	-0.700066	5.50639	-0.127137	0.898832	NA
C2orf3	188.107	-3.26744	3.36257	-0.971709	0.331195	0.999854
C2orf30	905.346	-0.171241	0.469083	-0.365054	0.715071	0.999854
C2orf34	507.314	-0.579506	0.852862	-0.679483	0.496832	0.999854
C2orf40	33.3499	1.80603	5.59027	0.323067	0.746644	NA
C2orf42	71.354	1.54623	1.97432	0.783171	0.433526	0.999854
C2orf43	244.063	-0.00923469	0.988349	-0.00934355	0.992545	0.999854
C2orf44	0	NA	NA	NA	NA	NA
C2orf47	479.847	-2.17234	2.58064	-0.841786	0.399908	0.999854
C2orf49	608.032	0.917725	0.52866	1.73594	0.0825736	0.9394
C2orf51	350.073	-0.622771	0.659587	-0.944183	0.345076	0.999854
C2orf52	317.554	-0.143677	1.16639	-0.123181	0.901964	0.999854
C2orf53	272.36	0.755468	1.04471	0.723138	0.469595	0.999854
C2orf56	84.5455	-0.232795	1.73985	-0.133801	0.89356	0.999854
C2orf57	268.427	-0.827641	0.737182	-1.12271	0.261561	0.999854
C2orf60	315.677	-0.770774	0.754102	-1.02211	0.306729	0.999854
C2orf61	235.505	-2.66519	3.3096	-0.805292	0.420651	0.999854
C2orf61.1	235.505	-2.66519	3.3096	-0.805292	0.420651	0.999854
C2orf62	254.161	-1.19359	1.20497	-0.990558	0.321901	0.999854
C2orf63	614.283	-0.183833	0.708999	-0.259285	0.795415	0.999854
C2orf64	238.474	-0.39424	0.871299	-0.452474	0.650928	0.999854
C2orf65	87.5063	-2.47178	4.23042	-0.584288	0.559027	0.999854
C2orf66	325.862	0.0940125	0.635687	0.147891	0.882429	0.999854
C2orf67	265.275	-12.1595	1.9805	-6.1396	8.27e-10	1.07e-06
C2orf69	103.721	-2.72376	4.00545	-0.680013	0.496496	0.999854
C2orf7	365.351	-0.132183	1.43268	-0.0922626	0.926489	0.999854
C2orf73	579.815	0.353795	0.996985	0.354865	0.722691	0.999854
C2orf74	278.217	-0.0424733	1.53492	-0.0276713	0.977924	0.999854
C2orf76	185.296	-0.159754	0.967018	-0.165203	0.868785	0.999854
C2orf77	275.19	-0.0257879	3.46038	-0.00745234	0.994054	0.999854
C2orf78	99.3443	-0.0621104	1.56654	-0.0396482	0.968374	0.999854
C2orf84	1042.37	0.505282	0.547977	0.922086	0.356484	0.999854
C2orf88	334.833	0.0340092	0.647515	0.0525226	0.958112	0.999854
C3AR1	297.437	-0.724219	1.02916	-0.703701	0.481619	0.999854
C3orf1	880.874	0.552986	0.48895	1.13097	0.258069	0.999854
C3orf10	25.3802	-8.7734	5.77298	-1.51973	0.128578	NA
C3orf14	0	NA	NA	NA	NA	NA
C3orf15	259.819	1.32964	1.36042	0.977377	0.328382	0.999854
C3orf17	745.007	0.0160354	0.435422	0.0368273	0.970623	0.999854
C3orf18	334.403	-0.155221	1.2316	-0.126032	0.899707	0.999854
C3orf19	1131.36	0.180873	0.394677	0.458281	0.646751	0.999854
C3orf20	35.8513	-0.458702	5.42697	-0.0845226	0.932641	NA
C3orf21	90.0728	0.761817	4.4572	0.170918	0.864288	0.999854
C3orf22	392.633	-0.336225	0.624658	-0.538255	0.590401	0.999854
C3orf24	129.776	-0.819776	3.95824	-0.207106	0.835927	0.999854
C3orf25	315.486	0.907265	0.984708	0.921354	0.356866	0.999854
C3orf26	215.554	-0.663466	1.56799	-0.423132	0.672199	0.999854
C3orf31	363.171	0.338523	0.863211	0.392168	0.694934	0.999854
C3orf32	473.636	0.818025	0.662743	1.2343	0.21709	0.999854
C3orf33	20.5127	-8.46623	5.77357	-1.46638	0.142545	NA
C3orf34	98.0439	-10.7233	4.17541	-2.56819	0.010223	0.353691
C3orf35	6.60579	-6.8316	5.78	-1.18194	0.23723	NA
C3orf36	594.564	0.234637	0.574794	0.408211	0.683119	0.999854
C3orf37	412.762	0.15455	0.583412	0.264907	0.791081	0.999854
C3orf38	345.268	0.649756	0.66381	0.978828	0.327665	0.999854
C3orf39	277.332	0.852348	0.709657	1.20107	0.229724	0.999854
C3orf44	76.3075	2.87551	4.70217	0.611528	0.54085	0.999854
C3orf45	69.3672	-1.03579	4.65467	-0.222528	0.823903	0.999854
C3orf47	398.264	-0.774101	0.760349	-1.01809	0.308637	0.999854
C3orf49	427.173	-0.132458	0.80717	-0.164102	0.869651	0.999854
C3orf52	638.891	0.586649	0.459778	1.27594	0.201977	0.999854
C3orf54	841.611	0.315027	0.795406	0.396059	0.692062	0.999854
C3orf56	380.843	0.0186027	1.20104	0.0154889	0.987642	0.999854
C3orf58	189.178	3.71182	1.16739	3.17958	0.00147487	0.110394
C3orf64	463.542	-0.230764	0.786786	-0.293299	0.769294	0.999854
C3orf70	651.887	0.112271	0.764538	0.146848	0.883252	0.999854
C3orf75	557.201	0.568973	0.833076	0.682978	0.49462	0.999854
C3P1	5.56277	-6.58369	5.78177	-1.1387	0.254829	NA
C4BPA	226.95	-1.67143	3.44089	-0.485755	0.627141	0.999854
C4BPB	233.369	-0.428491	0.883793	-0.484832	0.627796	0.999854
C4orf14	78.0204	-1.89675	4.43005	-0.428155	0.668538	0.999854
C4orf16	240.309	-0.270209	0.886417	-0.304833	0.760493	0.999854
C4orf18	244.745	-0.21047	0.781632	-0.26927	0.787722	0.999854
C4orf19	89.4579	-0.692571	4.38915	-0.157792	0.874621	0.999854
C4orf22	1293.4	-1.93915	1.50314	-1.29007	0.197028	0.999854
C4orf27	221.442	-0.28376	1.27346	-0.222827	0.82367	0.999854
C4orf3	323.709	0.797586	1.47279	0.541547	0.58813	0.999854
C4orf31	839.057	1.04019	0.894763	1.16253	0.24502	0.999854
C4orf32	962.705	0.378958	0.488228	0.776191	0.437636	0.999854
C4orf33	5.91045	-6.67115	5.78111	-1.15396	0.248518	NA
C4orf34	243.22	-0.459278	3.49522	-0.131401	0.895458	0.999854
C4orf35	365.234	-0.280895	0.812318	-0.345794	0.729497	0.999854
C4orf36	71.128	1.3269	4.75143	0.279263	0.780043	0.999854
C4orf37	615.702	0.843153	0.691708	1.21894	0.222866	0.999854
C4orf39	852.727	0.544963	0.572413	0.952044	0.341074	0.999854
C4orf40	468.489	0.406943	0.519347	0.783567	0.433294	0.999854
C4orf42	121.708	-0.151533	1.68837	-0.0897513	0.928485	0.999854
C4orf43	41.9926	0.937868	5.35362	0.175184	0.860935	NA
C4orf45	580.4	-3.02982	2.47906	-1.22216	0.221646	0.999854
C4orf6	651.767	0.554996	0.461895	1.20156	0.229532	0.999854
C4orf7	295.195	-0.40356	0.787847	-0.512231	0.608489	0.999854
C5AR1	322.896	-0.514783	1.00536	-0.512038	0.608624	0.999854
C5orf13	135.094	0.490306	1.23838	0.395925	0.69216	0.999854
C5orf15	780.389	0.806626	0.429004	1.88023	0.060077	0.861167
C5orf20	273.525	-0.120116	0.865378	-0.138801	0.889607	0.999854
C5orf23	187.785	-3.97033	3.25137	-1.22112	0.222039	0.999854
C5orf24	361.593	-1.07208	0.907145	-1.18182	0.237276	0.999854
C5orf25	582.082	0.207131	0.924866	0.223958	0.82279	0.999854
C5orf27	385.132	1.16472	0.66609	1.7486	0.0803606	0.9394
C5orf28	547.566	-0.0533543	0.518733	-0.102855	0.918078	0.999854
C5orf30	356.621	0.147597	0.638743	0.231074	0.817257	0.999854
C5orf32	1072.75	1.19838	0.507376	2.36191	0.0181809	0.483763
C5orf34	95.4904	-0.972016	4.29286	-0.226426	0.82087	0.999854
C5orf35	98.5273	0.422425	1.82104	0.231969	0.816562	0.999854
C5orf36	66.7533	-10.1685	5.41741	-1.87701	0.0605171	0.861167
C5orf38	574.099	1.61292	0.670299	2.40628	0.0161161	0.453383
C5orf39	355.733	-0.622239	1.23298	-0.504662	0.613796	0.999854
C5orf40	229.676	2.12349	0.850577	2.49653	0.0125416	0.391039
C5orf41	72.5521	0.309181	3.45788	0.0894134	0.928753	0.999854
C5orf45	266.932	0.994735	0.868496	1.14535	0.252063	0.999854
C5orf46	299.59	-1.45341	0.683795	-2.12551	0.0335438	0.661085
C5orf48	695.159	-0.0692816	0.693055	-0.0999654	0.920372	0.999854
C5orf51	164.702	-0.965013	3.72337	-0.259177	0.795499	0.999854
C5orf53	482.83	0.00898329	0.571726	0.0157126	0.987464	0.999854
C5orf55	49.3222	1.44588	5.19772	0.278175	0.780878	NA
C6	17.036	-8.19831	5.77419	-1.41982	0.15566	NA
C6orf1	591.706	0.0781859	1.24675	0.0627117	0.949996	0.999854
C6orf105	17.3837	-8.22746	5.77412	-1.42489	0.15419	NA
C6orf106	454.694	0.949293	1.19857	0.792023	0.428347	0.999854
C6orf108	250.405	-0.628499	1.0669	-0.589086	0.555803	0.999854
C6orf114	385.513	0.565642	1.16626	0.485007	0.627672	0.999854
C6orf115	402.556	-0.29383	0.645856	-0.454947	0.649147	0.999854
C6orf118	810.558	0.307149	0.838112	0.366478	0.714008	0.999854
C6orf120	564.236	-0.161271	0.468261	-0.344404	0.730542	0.999854
C6orf126	180.187	-1.26646	1.18745	-1.06654	0.28618	0.999854
C6orf127	237.149	-0.97414	0.90476	-1.07668	0.281622	0.999854
C6orf130	171.596	-1.71852	3.62226	-0.474434	0.635191	0.999854
C6orf134	398.582	0.575607	0.632343	0.910276	0.362677	0.999854
C6orf136	79.102	-1.70446	4.43527	-0.384298	0.700758	0.999854
C6orf138	742.917	0.787333	0.517173	1.52238	0.127915	0.999854
C6orf141	766.531	1.64992	0.564163	2.92454	0.00344961	0.1842
C6orf145	387.618	0.474698	1.20921	0.392568	0.694639	0.999854
C6orf15	681.346	0.173388	0.960219	0.180571	0.856704	0.999854
C6orf153	221.3	-0.0991559	1.17693	-0.0842494	0.932858	0.999854
C6orf162	94.6909	7.084	2.19773	3.22333	0.00126711	0.1008
C6orf165	16.6883	-8.16857	5.77427	-1.41465	0.157171	NA
C6orf168	206.676	1.32327	0.952104	1.38984	0.164578	0.999854
C6orf173	172.265	0.287447	3.76185	0.0764111	0.939092	0.999854
C6orf182	23.9551	-7.23095	4.75769	-1.51984	0.12855	NA
C6orf195	424.186	0.0842992	0.737773	0.114262	0.90903	0.999854
C6orf201	1793.65	0.177001	0.287901	0.6148	0.538687	0.999854
C6orf203	477.978	-1.1791	0.726876	-1.62215	0.104772	0.999854
C6orf218	188.186	-2.7314	3.43457	-0.795266	0.426459	0.999854
C6orf223	1020.16	0.859221	0.517109	1.66158	0.0965962	0.978005
C6orf226	9.38718	-7.33854	5.77719	-1.27026	0.203992	NA
C6orf227	571.795	0.934718	0.677145	1.38038	0.167469	0.999854
C6orf25	847.6	0.508573	0.402752	1.26274	0.206682	0.999854
C6orf27	116.174	-0.756258	4.08148	-0.18529	0.853002	0.999854
C6orf35	152.739	-1.01759	1.16193	-0.875779	0.38115	0.999854
C6orf48	583.61	0.449021	0.978461	0.458905	0.646302	0.999854
C6orf57	330.347	0.281095	2.49815	0.112521	0.91041	0.999854
C6orf58	133.578	-0.620735	1.39149	-0.446095	0.655529	0.999854
C6orf62	116.907	-2.21458	3.93597	-0.562652	0.573672	0.999854
C6orf64	308.052	0.121507	0.713974	0.170185	0.864865	0.999854
C6orf72	163.156	0.759469	1.65222	0.459665	0.645757	0.999854
C6orf81	362.68	-0.202568	1.66163	-0.121909	0.902971	0.999854
C6orf89	1695.18	0.287439	0.492139	0.584061	0.55918	0.999854
C7	35.63	-0.531751	5.4243	-0.0980312	0.921908	NA
C7orf10	1061.74	1.03199	0.526073	1.96169	0.0497983	0.799811
C7orf11	344.362	0.581982	0.72012	0.808174	0.418991	0.999854
C7orf16	459.35	-0.68603	0.575955	-1.19112	0.233607	0.999854
C7orf20	320.544	0.234285	0.680565	0.34425	0.730658	0.999854
C7orf23	893.458	0.598321	0.83568	0.715969	0.47401	0.999854
C7orf25	585.712	1.38306	1.04928	1.3181	0.18747	0.999854
C7orf26	174.47	-1.25471	1.12391	-1.11637	0.264262	0.999854
C7orf27	18.4267	-8.31152	5.77391	-1.43949	0.150011	NA
C7orf30	265.913	-0.191678	1.32637	-0.144513	0.885095	0.999854
C7orf31	506.837	0.42796	0.552748	0.77424	0.438789	0.999854
C7orf33	184.098	0.285929	0.971426	0.29434	0.768498	0.999854
C7orf34	321.531	-1.74354	0.827901	-2.10597	0.0352067	0.664044
C7orf36	92.2258	-0.0141423	1.7836	-0.00792908	0.993674	0.999854
C7orf38	192.004	-0.556331	0.929529	-0.598509	0.549501	0.999854
C7orf41	590.577	-0.38505	0.791175	-0.486682	0.626484	0.999854
C7orf42	501.357	0.952962	0.70986	1.34247	0.179445	0.999854
C7orf44	1008.8	-0.347114	0.920301	-0.377175	0.706044	0.999854
C7orf45	113.35	0.413234	4.17696	0.0989318	0.921192	0.999854
C7orf46	522.198	0.41812	0.807192	0.517993	0.604463	0.999854
C7orf47	357.079	1.13935	1.0957	1.03984	0.298416	0.999854
C7orf49	60.8399	-0.449336	4.86151	-0.0924271	0.926359	0.999854
C7orf53	316.094	0.46308	0.835984	0.553934	0.579624	0.999854
C7orf55	418.959	-0.248286	0.876607	-0.283235	0.776997	0.999854
C7orf58	1057.11	-0.20771	0.458252	-0.453266	0.650357	0.999854
C7orf61	731.102	0.0339152	0.500293	0.0677907	0.945952	0.999854
C7orf62	214.934	0.363776	3.60755	0.100838	0.919679	0.999854
C7orf63	38.3427	-0.677123	5.34844	-0.126602	0.899255	NA
C7orf64	674.743	1.44562	0.846559	1.70764	0.0877038	0.951399
C7orf68	511.269	-0.223344	0.612704	-0.364522	0.715468	0.999854
C8A	143.311	-1.1527	2.97666	-0.387248	0.698573	0.999854
C8B	366.265	-0.315115	0.835919	-0.376968	0.706197	0.999854
C8G	770.666	0.473104	0.696927	0.678843	0.497238	0.999854
C8orf16	0	NA	NA	NA	NA	NA
C8orf22	370.154	0.666794	0.912652	0.730611	0.465017	0.999854
C8orf30A	207.998	0.368677	0.989965	0.372415	0.709584	0.999854
C8orf31	384.902	0.180132	5.58805	0.0322353	0.974284	0.999854
C8orf33	373.003	-0.689875	1.09485	-0.63011	0.528622	0.999854
C8orf34	196.59	-1.32043	3.55924	-0.370986	0.710648	0.999854
C8orf37	269.044	-0.526611	1.03167	-0.510444	0.60974	0.999854
C8orf4	577.297	-0.359837	0.4854	-0.741322	0.458498	0.999854
C8orf40	14.2546	-7.94117	5.77491	-1.37512	0.169096	NA
C8orf41	308.206	0.388614	1.67118	0.232538	0.81612	0.999854
C8orf44	507.992	-0.486935	0.714794	-0.681225	0.495729	0.999854
C8orf45	26.0755	-8.81239	5.77292	-1.52651	0.126884	NA
C8orf46	908.727	0.152404	0.94337	0.161553	0.871658	0.999854
C8orf47	307.741	1.33987	0.831959	1.6105	0.107289	0.999854
C8orf48	0	NA	NA	NA	NA	NA
C8orf51	180.691	-0.508225	3.68128	-0.138057	0.890196	0.999854
C8orf55	423.53	-0.172285	0.751954	-0.229116	0.818779	0.999854
C8orf58	678.749	0.97453	0.533797	1.82566	0.067902	0.894099
C8orf68	128.393	0.293615	2.84183	0.103319	0.91771	0.999854
C8orf76	482.774	-1.2236	0.821528	-1.48942	0.136376	0.999854
C8orf82	598.106	0.332268	0.662275	0.501708	0.615873	0.999854
C9	19.8174	-8.41648	5.77368	-1.45773	0.144914	NA
C9orf100	1003.72	0.236925	0.589394	0.401981	0.687698	0.999854
C9orf102	346.102	0.868574	0.929998	0.933953	0.350328	0.999854
C9orf103	63.2119	1.6491	4.90184	0.336426	0.73655	0.999854
C9orf11	19.122	-8.36495	5.77379	-1.44878	0.147399	NA
C9orf114	74.7883	-1.72411	4.49761	-0.383338	0.701469	0.999854
C9orf116	487.943	-0.279231	0.742154	-0.376244	0.706736	0.999854
C9orf123	557.206	0.736174	0.900144	0.817841	0.413448	0.999854
C9orf125	251.277	-1.73095	1.07254	-1.61387	0.106555	0.999854
C9orf131	38.7243	-0.860383	5.32801	-0.161483	0.871713	NA
C9orf142	297.462	0.760288	1.2235	0.621403	0.534335	0.999854
C9orf150	222.551	-1.49093	1.00733	-1.48009	0.13885	0.999854
C9orf152	326.277	0.557312	0.905441	0.615514	0.538215	0.999854
C9orf156	296.977	0.16858	1.15025	0.146559	0.88348	0.999854
C9orf16	460.677	0.972991	0.642811	1.51365	0.130114	0.999854
C9orf163	362.224	0.868371	0.912142	0.952013	0.341091	0.999854
C9orf169	523.536	-1.33138	0.534219	-2.4922	0.0126955	0.392753
C9orf170	22.2511	-8.58358	5.77333	-1.48676	0.137077	NA
C9orf23	161.761	0.557266	1.06825	0.521661	0.601907	0.999854
C9orf24	482.544	-0.331476	0.915786	-0.361957	0.717384	0.999854
C9orf25	337.466	0.720247	0.694976	1.03636	0.300033	0.999854
C9orf3	149.978	-0.627502	1.34356	-0.467044	0.640468	0.999854
C9orf30	414.284	0.277441	0.573261	0.48397	0.628407	0.999854
C9orf37	955.459	0.946893	0.482406	1.96286	0.0496629	0.799811
C9orf41	12.8639	-7.79308	5.77538	-1.34936	0.177221	NA
C9orf43	788.379	-0.337658	0.530853	-0.636066	0.524733	0.999854
C9orf46	46.9359	-9.66034	5.77185	-1.6737	0.0941897	NA
C9orf47	146.689	-0.186337	1.24801	-0.149308	0.881311	0.999854
C9orf6	29.5522	-8.99295	5.77263	-1.55786	0.119267	NA
C9orf62	277.157	-1.06086	0.879152	-1.20668	0.227554	0.999854
C9orf68	408.983	0.665109	0.725557	0.916688	0.359306	0.999854
C9orf7	40.4073	-3.62364	4.94266	-0.733136	0.463475	NA
C9orf71	191.463	-0.912523	1.31097	-0.69607	0.486385	0.999854
C9orf72	421.012	0.693344	0.548312	1.26451	0.206048	0.999854
C9orf75	78.2265	-10.3974	4.89674	-2.12333	0.0337258	0.661085
C9orf78	658.389	0.277625	0.468106	0.59308	0.553127	0.999854
C9orf80	515.1	0.43009	0.85611	0.502377	0.615402	0.999854
C9orf82	298.611	-1.51304	0.729295	-2.07466	0.0380183	0.694666
C9orf86	65.7444	0.721537	4.82257	0.149617	0.881067	0.999854
C9orf89	305.462	0.82874	0.668073	1.24049	0.214793	0.999854
C9orf9	1094.65	0.044557	0.425316	0.104762	0.916565	0.999854
C9orf91	63.8521	0.623565	4.85781	0.128364	0.897861	0.999854
C9orf95	362.172	0.617823	0.640279	0.964927	0.334581	0.999854
C9orf96	45.2875	2.05387	5.3083	0.386917	0.698818	NA
C9orf97	317.556	-0.491282	1.38894	-0.353711	0.723556	0.999854
C9orf98	66.3196	-0.49949	4.74712	-0.10522	0.916202	0.999854
CA1	422.08	-0.039002	0.574264	-0.0679165	0.945852	0.999854
CA10	348.77	-0.673115	0.652046	-1.03231	0.301925	0.999854
CA11	615.394	0.752935	0.468748	1.60627	0.108215	0.999854
CA12	1056.34	0.452708	0.73776	0.613625	0.539463	0.999854
CA13	227.46	0.876999	0.824743	1.06336	0.287618	0.999854
CA14	528.478	0.318693	0.765702	0.416209	0.677257	0.999854
CA2	513.134	-0.125935	1.23528	-0.101949	0.918797	0.999854
CA3	329.417	0.180953	1.33095	0.135958	0.891855	0.999854
CA4	277.807	1.39025	1.46764	0.947268	0.343502	0.999854
CA5A	174.594	1.53259	1.32932	1.15291	0.248947	0.999854
CA5B	553.533	0.759589	0.589135	1.28933	0.197284	0.999854
CA6	490.736	-0.660111	0.947723	-0.696523	0.486101	0.999854
CA7	248.217	-0.308342	1.68476	-0.183018	0.854784	0.999854
CA8	54.5847	-9.87813	5.77166	-1.71149	0.086991	0.9463
CA9	1017.05	0.588443	0.469877	1.25234	0.210448	0.999854
CABC1	104.325	0.716639	1.54938	0.462532	0.6437	0.999854
CABLES1	107.779	-10.8599	3.86993	-2.80622	0.00501259	0.233535
CABP2	210.075	-2.30326	3.41881	-0.673702	0.500501	0.999854
CABP4	975.072	0.549916	1.14203	0.481523	0.630145	0.999854
CABP7	200.774	1.88155	1.14845	1.63834	0.10135	0.996152
CABYR	612.796	0.0463903	2.21281	0.0209645	0.983274	0.999854
CACHD1	60.289	-1.27678	4.80441	-0.265753	0.79043	0.999854
CACNA1D	341.835	-0.0737857	0.91348	-0.0807743	0.935621	0.999854
CACNA1E	5.56277	-6.58369	5.78177	-1.1387	0.254829	NA
CACNB1	1503.32	0.597423	0.294843	2.02624	0.0427403	0.736981
CACNB3	70.9424	-0.800891	4.64412	-0.172453	0.863082	0.999854
CACNB4	29.2046	-8.97588	5.77266	-1.55489	0.119971	NA
CACNG1	493.245	0.230229	0.936428	0.245859	0.805791	0.999854
CACNG2	606.714	-0.469826	0.678323	-0.692629	0.488543	0.999854
CACNG3	145.057	0.945377	1.20624	0.78374	0.433193	0.999854
CACNG4	162.542	-0.440577	2.69263	-0.163623	0.870028	0.999854
CACNG5	235.938	-0.157905	0.861605	-0.183269	0.854587	0.999854
CACNG6	736.387	-0.268047	0.590278	-0.454103	0.649755	0.999854
CACNG7	315.353	-0.24165	1.27557	-0.189445	0.849744	0.999854
CACTIN	0	NA	NA	NA	NA	NA
CACYBP	946.113	-0.300269	0.655197	-0.458288	0.646746	0.999854
CADM1	122.429	1.06297	1.40238	0.757978	0.448464	0.999854
CADM4	710.453	-1.55821	3.86732	-0.402918	0.687009	0.999854
CADPS	156.922	-1.09374	1.5537	-0.703956	0.48146	0.999854
CALB1	247.958	-0.319342	0.819014	-0.389911	0.696603	0.999854
CALCA	558.594	-0.0539829	0.494277	-0.109216	0.913031	0.999854
CALCB	740.289	0.51118	0.618261	0.826803	0.408349	0.999854
CALCOCO1	371.296	-0.0122207	0.725162	-0.0168524	0.986554	0.999854
CALCOCO2	653.336	0.261897	1.00157	0.261487	0.793717	0.999854
CALCR	53.0519	-1.3689	4.95504	-0.276264	0.782346	NA
CALCRL	377.03	-2.85797	5.58822	-0.511428	0.609051	0.999854
CALD1	88.2831	-1.8173	4.29895	-0.422732	0.672491	0.999854
CALHM1	201.561	-0.107845	3.62933	-0.0297149	0.976294	0.999854
CALHM3	617.722	-0.324151	0.891882	-0.363446	0.716272	0.999854
CALM2	742.179	-0.324644	0.771226	-0.420945	0.673795	0.999854
CALM3	794.954	-0.657019	0.590197	-1.11322	0.265614	0.999854
CALML3	173.789	0.759103	3.77601	0.201033	0.840673	0.999854
CALML4	115.796	-0.464907	1.71541	-0.271018	0.786377	0.999854
CALML5	166.533	2.03763	1.05391	1.93341	0.0531862	0.81639
CALML6	365.997	-3.28006	5.57817	-0.588017	0.556521	0.999854
[truncated: 11,572 more rows]
