# Supplementary material for: Gain-of-function genetic screening identifies the antiviral function of TMEM120A via STING activation
Source: Nat Commun. 2022 Jan 10;13:105. doi: 10.1038/s41467-021-27670-1 (PMC8748537; doi:10.1038/s41467-021-27670-1)
Supplement: Supplementary file 6 — Source Data [file 41467_2021_27670_MOESM6_ESM.zip]

Archive with 1 entries (1 files):
- Source Data File.xlsx
