# Supplementary material for: Gain-of-function genetic screening identifies the antiviral function of TMEM120A via STING activation
Source: Nat Commun. 2022 Jan 10;13:105. doi: 10.1038/s41467-021-27670-1 (PMC8748537; doi:10.1038/s41467-021-27670-1)
Supplement: Supplementary file 6 — Source Data [file 41467_2021_27670_MOESM6_ESM.zip › Source Data File.xlsx]

## Sheet: fig1d
Luciferase	IFN2A
1.08671	0.138154
1.035	0.124198
0.878284	0.125516
P value	0.0002
P value summary	***
Significantly different (P < 0.05)?	Yes
One- or two-tailed P value?	Two-tailed
t, df	t=13.86, df=4

## Sheet: fig1e
Luciferase	IL27
0.889197	0.264012
1.09441	0.227714
1.0164	0.227341
Unpaired t test
P value	0.0002
P value summary	***
Significantly different (P < 0.05)?	Yes
One- or two-tailed P value?	Two-tailed
t, df	t=12.46, df=4

## Sheet: fig1f
Luciferase	TEPP
1.04807	0.318981
0.980544	0.289844
0.971384	0.265686
Unpaired t test
P value	<0.0001
P value summary	****
Significantly different (P < 0.05)?	Yes
One- or two-tailed P value?	Two-tailed
t, df	t=24.71, df=4

## Sheet: fig2a
Luciferase	TMEM120A
0.979502	0.353297
1.08412	0.3794
0.936375	0.393045
Unpaired t test
P value	0.0002
P value summary	***
Significantly different (P < 0.05)?	Yes
One- or two-tailed P value?	Two-tailed
t, df	t=13.76, df=4

## Sheet: fig2c
Luciferase	TMEM120A
0.975014	0.202988
1.11075	0.27041
0.914231	0.262084
Unpaired t test
P value	0.0003
P value summary	***
Significantly different (P < 0.05)?	Yes
One- or two-tailed P value?	Two-tailed
t, df	t=12.21, df=4

## Sheet: fig2e
Luciferase	TMEM120A
13.24	3.7
13.87	3.53
15.81	3.27
16.65	3.35
13.53	3.98
Unpaired t test
P value	<0.0001
P value summary	****
Significantly different (P < 0.05)?	Yes
One- or two-tailed P value?	Two-tailed
t, df	t=16.02, df=8

## Sheet: fig2f
NT	shRNA-1	shRNA-2	shRNA-3	shRNA-4
0.925289	5.33151	3.23511	6.32959	9.62183
1.06704	5.0354	3.19794	6.51981	10.0868
1.00767	4.4149	2.8247	7.39746	10.923
Unpaired t test	0.0001	0.0001	<0.0001	<0.0001
P value	***	***	****	****
P value summary	Yes	Yes	Yes	Yes
Significantly different (P < 0.05)?	Two-tailed	Two-tailed	Two-tailed	Two-tailed
One- or two-tailed P value?	t=14.38, df=4	t=15.19, df=4	t=17.35, df=4	t=24.05, df=4
t, df

## Sheet: fig2i
Luciferase	TMEM120A	NTD	CTD
1.10461	0.43125	0.842179	0.381115
1.02407	0.373295	0.778851	0.290535
0.871316	0.384129	0.635153	0.349455
Unpaired t test
P value	0.001	0.0541	0.0008
P value summary	**	ns	***
Significantly different (P < 0.05)?	Yes	No	Yes
One- or two-tailed P value?	Two-tailed	Two-tailed	Two-tailed
t, df	t=8.541, df=4	t=2.700, df=4	t=8.989, df=4

## Sheet: fig3a
Luciferase	TMEM120A
0.881912	0.996534
1.12263	1.12713
0.995458	1.13544
P value	0.3558
P value summary	ns
Significantly different (P < 0.05)?	No
One- or two-tailed P value?	Two-tailed
t, df	t=1.043, df=4

## Sheet: fig3c
TMEM120A
0.93
0.95
0.9
0.95
0.96
0.94
0.94
0.93
0.95
0.89
0.85
0.88
0.9
0.92
0.85
0.95
0.93
0.87
0.91
0.92

[truncated: 65 more sheets: fig3d, fig3f, fig3g, fig3h, fig4a, fig4b, fig4d, fig4e, fig4g, fig4h, fig4i, fig4j, fig4k, fig4l, fig5b, fig5c, fig5d, fig5e, fig5f, fig5g …]
